# Supplementary material for: Atomic view into Plasmodium actin polymerization, ATP hydrolysis, and fragmentation
Source: PLoS Biol. 2019 Jun 14;17(6):e3000315. doi: 10.1371/journal.pbio.3000315 (PMC6599135; doi:10.1371/journal.pbio.3000315)
Supplement: S1 Data — (XLSX) [file pbio.3000315.s020.xlsx]

## Sheet: Fig_1A
		Ca-ATP		Mg-ATP		MgK-ATP		Mg/Ca		MgK/Mg
		Mean	SD	Mean	SD	Mean	SD	Mean	SD	Mean	SD
	K270M	-0.53	0.01	2.98	0.19	4.9	0.6	22	1.7	1.4	0.2
	A272W	-0.22	0.02	8.16	0.06	8.6	0.19	18.9	0.9	1.02	0.03
	A272C	-0.44	0.01	-0.08	0.06	0.39	0.06	5.1	0.4	1.09	0.08
	E49G	-0.16	0.02	1.18	0.13	1.5	0.2	4.7	0.4	1	0.1
	F54Y	0.46	0.08	1.52	0.09	1.5	0.12	2.6	0.3	0.9	0.07
	P42Q/E49G	-0.22	0.03	-0.44	0.04	-0.12	0.09	2.3	0.2	1	0.1
	PfActI	0	0.03	0	0.05	0	0.12	2.2	0.2	0.8	0.1
	G115A	-0.04	0.07	-0.57	0.04	-0.3	0.07	1.6	0.6	1	0.2
	P42Q	0.5	0.03	0.13	0.02	0.22	0.09	1.41	0.05	0.87	0.07
	H74Q	-0.47	0.03	-1.35	0.01	-1.09	0.03	1	0.2	0.8	0.2
	PbActII	-0.14	0.04	-0.95	0.05	-0.74	0.02	1.1	0.1	0.83	0.09
	α-actin	-0.52	0.01	-0.94	0.01	0.69	0.02	3.1	0.2	2.92	0.08

## Sheet: Fig_1B
	PfActI				PfActI K270M				PfActI A272W				PfActI H74Q
	Time (min)	MgK			Time (min)	MgK			Time (min)	MgK			Time (min)	MgK
	1.35	-0.16307	0.0708182	0.092252	1.35	-0.0381255	0.0582988	-0.0201733	1.35	-0.100259	-0.0866326	0.186891	1.35	0.0464087	0.00220347	-0.0486121
	2.03333	-0.143181	0.0589911	0.055805	2.03333	-0.0405826	0.0784646	0.0258253	2.03333	-0.0676601	-0.0891202	0.156335	2.03333	0.0575618	0.0533637	-0.00650598
	2.71667	-0.161429	0.0429158	0.0858315	2.71667	-0.0698464	0.105271	0.0248292	2.71667	-0.0354699	0.0977834	0.210802	2.71667	0.123008	0.101422	-0.0162493
	3.38333	-0.133526	0.181318	0.128747	3.38333	-0.0307542	0.0796821	0.0432906	3.38333	0.0420911	-0.0123761	0.254539	3.38333	0.176612	0.137607	0.0624178
	4.06667	-0.0815351	0.205986	0.208641	4.06667	-0.00861827	0.104519	0.0491788	4.06667	0.0338115	-0.028861	0.22647	4.06667	0.170346	0.179056	0.0746047
	4.73333	-0.070239	0.239247	0.248371	4.73333	0.00098874	0.122227	0.0762511	4.73333	0.083749	0.0482544	0.28012	4.73333	0.230905	0.170691	0.112889
	5.41667	0.00588945	0.237075	0.239247	5.41667	0.00565943	0.149543	0.0868099	5.41667	0.0503335	0.154701	0.31684	5.41667	0.245191	0.207941	0.148071
	6.1	0.056867	0.308424	0.313782	6.1	0.0646739	0.154214	0.107485	6.1	0.131607	0.0911746	0.393547	6.1	0.324203	0.271977	0.193655
	6.76667	0.0772387	0.304127	0.338981	6.76667	0.0609994	0.190849	0.130838	6.76667	0.124182	0.132424	0.396035	6.76667	0.336045	0.315493	0.199576
	7.45	0.126575	0.360463	0.344919	7.45	0.0727978	0.189875	0.173406	7.45	0.179874	0.202559	0.417086	7.45	0.38025	0.255624	0.267811
	8.11667	0.183973	0.399083	0.389959	8.11667	0.118553	0.221352	0.188635	8.11667	0.225653	0.356419	0.455031	8.11667	0.413302	0.355532	0.220817
	8.8	0.163601	0.429109	0.404441	8.8	0.150761	0.233903	0.198729	8.8	0.230183	0.196359	0.478534	8.8	0.396604	0.403904	0.314115
	9.48333	0.24784	0.507941	0.533189	9.48333	0.141906	0.28703	0.248159	9.48333	0.274737	0.234304	0.460786	9.48333	0.439775	0.443942	0.310982
	10.15	0.253198	0.493459	0.488631	10.15	0.153727	0.288513	0.220622	10.15	0.325083	0.294972	0.505786	10.15	0.463429	0.450897	0.359354
	10.8333	0.270867	0.584649	0.503114	10.8333	0.176106	0.31532	0.294158	10.8333	0.343238	0.281754	0.558174	10.8333	0.470039	0.481537	0.381973
	11.5167	0.300941	0.54714	0.540671	11.5167	0.220622	0.358352	0.317777	11.5167	0.381592	0.355194	0.546181	11.5167	0.512177	0.451962	0.380595
	12.1833	0.31861	0.660825	0.564808	12.1833	0.254556	0.360566	0.33843	12.1833	0.406765	0.397668	0.553607	12.1833	0.488492	0.503812	0.397293
	12.8667	0.330968	0.656529	0.578228	12.8667	0.257013	0.380001	0.327849	12.8667	0.364698	0.342422	0.618804	12.8667	0.578312	0.542816	0.4248
	13.55	0.321844	0.620082	0.600241	13.55	0.279393	0.376548	0.337943	13.55	0.395218	0.374983	0.67368	13.55	0.564747	0.501023	0.450208
	14.2167	0.398021	0.639923	0.681197	14.2167	0.31481	0.411722	0.356869	14.2167	0.449648	0.407582	0.646873	14.2167	0.646891	0.566125	0.464494
	14.9	0.447888	0.775091	0.7091	14.9	0.278662	0.447626	0.389342	14.9	0.446789	0.415007	0.656341	14.9	0.612774	0.541062	0.433509
	15.5667	0.404972	0.725754	0.691962	15.5667	0.321717	0.463631	0.439525	15.5667	0.525984	0.444301	0.69514	15.5667	0.667788	0.601276	0.483291
	16.25	0.467198	0.764905	0.688197	16.25	0.330815	0.495838	0.414688	16.25	0.518966	0.447197	0.70212	16.25	0.653157	0.592943	0.517408
	16.9333	0.450591	0.718755	0.748781	16.9333	0.359348	0.497809	0.447383	16.9333	0.518558	0.499585	0.709991	16.9333	0.684141	0.613118	0.547328
	17.6	0.482211	0.794931	0.762732	17.6	0.393282	0.520675	0.494621	17.6	0.527617	0.496281	0.706687	17.6	0.692475	0.630193	0.55917
	18.2833	0.490804	0.807241	0.748781	18.2833	0.393282	0.547991	0.489441	18.2833	0.562295	0.52435	0.726476	18.2833	0.683452	0.668821	0.538963
	18.9667	0.520299	0.870577	0.780449	18.9667	0.42279	0.532496	0.523154	18.9667	0.551973	0.557765	0.74957	18.9667	0.721047	0.691441	0.548017
	19.6333	0.473087	0.830316	0.802993	19.6333	0.445169	0.573071	0.501505	19.6333	0.646428	0.602319	0.720684	19.6333	0.70084	0.612085	0.56647
	20.3167	0.609896	0.874294	0.788511	20.3167	0.455507	0.602091	0.547991	20.3167	0.620438	0.561887	0.754545	20.3167	0.775998	0.682042	0.573801
	20.9833	0.563746	0.853391	0.845329	20.9833	0.445169	0.618073	0.536923	20.9833	0.655932	0.57633	0.798245	20.9833	0.702249	0.691441	0.552215
	21.6667	0.571277	0.883949	0.837847	21.6667	0.499292	0.621526	0.559059	21.6667	0.604361	0.519375	0.815992	21.6667	0.739124	0.705006	0.580756
	22.35	0.630799	0.934926	0.910789	22.35	0.478882	0.614155	0.559302	22.35	0.63076	0.6155	0.82093	22.35	0.775058	0.715815	0.59642
	23.0167	0.575525	0.95636	0.850688	23.0167	0.513304	0.637022	0.592506	23.0167	0.64769	0.674497	0.80322	23.0167	0.735646	0.766599	0.592222
	23.7	0.631861	0.943519	0.885059	23.7	0.521915	0.682533	0.614642	23.7	0.696774	0.568904	0.837861	23.7	0.826437	0.725558	0.588055
	24.3833	0.587352	0.948347	0.921506	24.3833	0.548234	0.655704	0.612185	24.3833	0.689756	0.585389	0.831252	24.3833	0.786023	0.738779	0.605819
	25.05	0.625441	0.978373	0.867343	25.05	0.562999	0.696302	0.630137	25.05	0.704199	0.581676	0.818888	25.05	0.820798	0.723459	0.624616
	25.7333	0.563746	0.958001	0.97678	25.7333	0.560785	0.705887	0.638261	25.7333	0.70212	0.666254	0.879927	25.7333	0.787276	0.70084	0.651747
	26.4	0.590007	1.05291	0.901665	26.4	0.562003	0.724592	0.660397	26.4	0.747936	0.659645	0.852304	26.4	0.817665	0.790409	0.656979
	27.0833	0.626503	1.0615	0.945643	27.0833	0.589053	0.709827	0.633568	27.0833	0.72811	0.667479	0.87291	27.0833	0.786336	0.779444	0.647236
	27.7667	0.640454	1.07009	0.915086	27.7667	0.586109	0.699976	0.693845	27.7667	0.753691	0.659237	0.878702	27.7667	0.843355	0.772552	0.63367
	28.4333	0.662998	1.05132	0.905962	28.4333	0.592506	0.741791	0.68499	28.4333	0.736798	0.636143	0.872093	28.4333	0.772865	0.753128	0.630537
	29.1167	0.597007	1.00034	0.947816	29.1167	0.605301	0.745975	0.678593	29.1167	0.697999	0.635289	0.911301	29.1167	0.901	0.781637	0.676466
	29.8	0.645812	0.997683	0.888776	29.8	0.632351	0.75877	0.723108	29.8	0.781352	0.655932	0.919135	29.8	0.85714	0.819858	0.693885
	30.4667	0.635626	1.03577	0.960657	30.4667	0.627924	0.776965	0.694088	30.4667	0.783802	0.742961	0.908405	30.4667	0.894421	0.799495	0.644792
	31.15	0.699976	1.07705	0.925803	31.15	0.638992	0.789516	0.717198	31.15	0.809384	0.68686	0.863851	31.15	0.863092	0.875937	0.669855
	31.8167	0.68337	1.05827	0.976201	31.8167	0.655704	0.806738	0.729993	31.8167	0.82093	0.736798	0.912934	31.8167	0.818919	0.83239	0.658733
	32.5	0.724113	1.01163	0.977842	32.5	0.668499	0.825908	0.720164	32.5	0.828356	0.685635	0.951325	32.5	0.860273	0.791976	0.696673
	33.1833	0.659232	1.04972	0.968718	33.1833	0.665555	0.843617	0.723839	33.1833	0.81228	0.793307	0.928602	33.1833	0.87719	0.822051	0.717914
	33.85	0.629206	1.08028	1.00304	33.85	0.688178	0.814353	0.768354	33.85	0.802812	0.746266	0.921622	33.85	0.895048	0.847115	0.713716
	34.5333	0.67048	1.03471	0.993917	34.5333	0.668499	0.816323	0.775748	34.5333	0.821376	0.761525	0.940595	34.5333	0.929823	0.845548	0.739468
	35.2167	0.675839	1.04919	1.01752	35.2167	0.68105	0.855924	0.796401	35.2167	0.826722	0.808158	0.946758	35.2167	0.870925	0.818605	0.754381
	35.8833	0.692493	1.0937	0.973015	35.8833	0.696302	0.835271	0.763684	35.8833	0.825906	0.717417	0.982253	35.8833	0.911652	0.797302	0.731824
	36.5667	0.730582	1.15322	1.03201	36.5667	0.724835	0.84313	0.788786	36.5667	0.819297	0.741736	0.932761	36.5667	0.929823	0.795735	0.731824
	37.25	0.685494	0.945643	1.01752	37.25	0.687447	0.84313	0.792947	37.25	0.87911	0.759892	0.925743	37.25	0.922304	0.818605	0.73007
	37.9167	0.699976	1.06903	0.991262	37.9167	0.713258	0.862809	0.808443	37.9167	0.818072	0.814767	1.01073	37.9167	0.913532	0.841162	0.71547
	38.6	0.682308	1.11784	1.02824	38.6	0.700973	0.857142	0.810656	38.6	0.855608	0.74504	0.931907	38.6	0.934836	0.822051	0.750308
	39.2667	0.698914	1.15057	0.968718	39.2667	0.737873	0.846339	0.803285	39.2667	0.867972	0.832923	1.00453	39.2667	0.932956	0.842102	0.708515
	39.95	0.731113	1.08834	1.0111	39.95	0.747945	0.888398	0.808952	39.95	0.874989	0.731823	0.99172	39.95	0.917918	0.844608	0.76378
	40.6333	0.651702	1.08887	1.01163	40.6333	0.735394	0.901679	0.862322	40.6333	0.862625	0.797428	0.982253	40.6333	0.934209	0.849621	0.768479
	41.3	0.678011	1.09747	1.02023	41.3	0.731719	0.928973	0.838946	41.3	0.888615	0.735535	0.981027	41.3	0.964912	0.912592	0.775371
	41.9833	0.640454	1.11678	1.02505	41.9833	0.760983	0.919123	0.811652	41.9833	0.851895	0.802812	1.00947	41.9833	0.940788	0.883143	0.787276
	42.6667	0.73594	1.14839	1.01646	42.6667	0.747458	0.910777	0.854198	42.6667	0.913343	0.782985	0.996696	42.6667	0.941415	0.848054	0.756887
	43.3333	0.727878	1.10389	0.963891	43.3333	0.784602	0.917418	0.870689	43.3333	0.869643	0.806079	1.00783	43.3333	0.942668	0.850247	0.793855
	44.0167	0.763794	1.12426	1.02505	44.0167	0.775239	0.932913	0.823938	44.0167	0.887761	0.80775	1.03301	44.0167	0.972117	0.893795	0.763153
	44.6833	0.668356	1.15163	1.03736	44.6833	0.76074	0.913234	0.837972	44.6833	0.911301	0.824643	0.961201	44.6833	0.963658	0.935462	0.7619
	45.3667	0.749891	1.15593	1.04166	45.3667	0.768354	0.933644	0.861569	45.3667	0.924073	0.804445	0.988008	45.3667	0.973997	0.925124	0.738779
	46.05	0.749312	1.16877	1.02023	46.05	0.798127	0.95454	0.882731	46.05	0.924481	0.81848	1.04125	46.05	0.994674	0.901	0.750935
	46.7167	0.729471	1.16877	1.03254	46.7167	0.796401	0.958237	0.870423	46.7167	0.931907	0.782985	1.01196	46.7167	0.92575	0.901	0.749681
	47.4	0.72894	1.07975	1.03736	47.4	0.786816	0.956267	0.865753	47.4	0.908813	0.833331	1.04125	47.4	0.969611	0.916352	0.78289
	48.0833	0.719286	1.14516	1.00034	48.0833	0.781149	0.937097	0.849771	48.0833	0.89192	0.820114	1.0264	48.0833	0.945174	0.870925	0.758767
	48.75	0.713396	1.13662	1.05455	48.75	0.798127	0.948165	0.877817	48.75	0.95255	0.80322	1.0297	48.75	1.00846	0.926377	0.772865
	49.4333	0.755781	1.12962	1.06256	49.4333	0.816323	0.959233	0.876577	49.4333	0.968627	0.841574	1.04288	49.4333	0.974937	0.968044	0.813906
	50.1167	0.710693	1.19184	1.05185	50.1167	0.831331	0.998723	0.891829	50.1167	0.919951	0.826722	1.05443	50.1167	0.999373	0.939222	0.794169
	50.7833	0.700507	1.10601	1.04702	50.7833	0.803041	0.973488	0.884458	50.7833	0.960793	0.82301	1.047	50.7833	1.01128	0.913845	0.821425
	51.4667	0.750422	1.20203	1.04755	51.4667	0.812139	1.00603	0.90241	51.4667	0.910892	0.852712	1.06887	51.4667	1.02914	0.87813	0.810773
	52.1333	0.713396	1.10065	1.04702	52.1333	0.793213	0.993189	0.886915	52.1333	0.988862	0.801549	1.0532	52.1333	0.967731	0.919171	0.791662
	52.8167	0.682839	1.07651	1.07598	52.8167	0.835006	1.0016	0.899709	52.8167	0.910038	0.787107	1.07466	52.8167	0.996241	0.935149	0.819858
	53.5	0.713396	1.21062	1.02235	53.5	0.811409	0.97858	0.877064	53.5	0.965322	0.843207	1.03546	53.5	0.983396	0.946741	0.812966
	54.1667	0.762201	1.16447	0.997683	54.1667	0.833788	0.998502	0.940285	54.1667	0.940595	0.799916	1.03505	54.1667	1.00094	0.984336	0.830824
	54.85	0.691962	1.1216	1.02023	54.85	0.8478	1.02219	0.93734	54.85	0.949654	0.804037	1.05981	54.85	1.00125	0.935776	0.845861
	55.5333	0.707507	1.14733	1.03041	55.5333	0.865022	1.00404	0.912238	55.5333	0.977723	0.879519	1.06022	55.5333	1.05075	0.954886	0.828631
	56.2	0.74825	1.13391	1.01376	56.2	0.850258	1.02042	0.921602	56.2	0.977315	0.877885	1.06846	56.2	0.997807	0.915412	0.823305
	56.8833	0.689259	1.11354	1.03413	56.8833	0.865266	1.03901	0.929704	56.8833	0.954592	0.856017	1.08621	56.8833	1.02632	0.942355	0.845861
	57.55	0.710693	1.17306	1.04702	57.55	0.841912	1.02174	0.918392	57.55	0.937699	0.821784	1.06353	57.55	1.05984	0.937969	0.811086
	58.2333	0.747719	1.12049	0.97678	58.2333	0.854441	1.00669	0.90117	58.2333	0.955855	0.86593	1.04288	58.2333	1.00846	0.957706	0.838029
	58.9167	0.705865	1.09476	1.00251	58.9167	0.836976	1.00868	0.945686	58.9167	0.953775	0.833331	1.03423	58.9167	1.01817	0.917605	0.836149
	59.5833	0.733237	1.11731	1.02718	59.5833	0.846826	1.02307	0.920849	59.5833	0.922847	0.83994	1.06598	59.5833	1.00376	0.940475	0.805134
	60.2667	0.748781	1.11195	1.04436	60.2667	0.831088	1.0638	0.925763	60.2667	0.968218	0.87046	1.09486	60.2667	1.03384	0.943608	0.780697
	60.95	0.702679	1.09047	1.05025	60.95	0.873146	1.03104	0.924546	60.95	0.932761	0.795386	1.07589	60.95	1.03759	0.957079	0.785397
	61.6167	0.725754	1.12909	1.01057	61.6167	0.841647	1.02816	0.914695	61.6167	0.93109	0.856425	1.04827	61.6167	1.05138	0.986215	0.809833
	62.3	0.729471	1.18701	1.02559	62.3	0.871906	1.03348	0.931187	62.3	1.00245	0.838269	1.08785	62.3	1.02694	0.919171	0.846801
	62.9833	0.740768	1.13608	1.01217	62.9833	0.870933	1.05406	0.922089	62.9833	0.959976	0.853937	1.07218	62.9833	1.04511	0.959272	0.814219
	63.65	0.724113	1.14357	1.02771	63.65	0.854685	1.06867	0.928486	63.65	0.969889	0.862217	1.08454	63.65	1.03384	0.947054	0.844295
	64.3333	0.686556	1.14144	1.01429	64.3333	0.84904	1.06358	0.929704	64.3333	0.969035	0.867155	1.09197	64.3333	1.04762	0.971177	0.870298
	65	0.675308	1.1763	1.01859	65	0.875116	1.04145	0.955293	65	0.969035	0.858504	1.10065	65	1.03853	0.947994	0.828317
					65.6833	0.866992	1.05694	0.957506	65.6833	0.96781	0.87046	1.06516	65.6833	1.05326	0.972744	0.872178
					66.3667	0.889128	1.0534	0.934131	66.3667	1.00041	0.863851	1.04247	66.3667	1.026	0.95238	0.814532
					67.0333	0.867236	1.04521	0.937584	67.0333	0.992166	0.825497	1.1151	67.0333	1.05044	0.986842	0.856513
					67.7167	0.895282	1.06225	0.917905	67.7167	0.968218	0.871276	1.08621	67.7167	1.04762	0.970864	0.844922
					68.4	0.883971	1.0607	0.931187	68.4	0.977723	0.871685	1.06683	68.4	1.05702	0.969298	0.842415
					69.0667	0.890611	1.08904	0.903893	69.0667	0.998329	0.875398	1.04619	69.0667	1.04229	0.918545	0.870611
					69.75	0.876334	1.05849	0.945199	69.75	0.953775	0.88119	1.07426	69.75	1.05514	0.991228	0.883456
					70.4167	0.878304	1.0762	0.967069	70.4167	1.00783	0.804854	1.08539	70.4167	1.05702	0.97713	0.841475
					71.1	0.896013	1.04167	0.977473	71.1	1.00163	0.893553	1.06557	71.1	1.04919	0.943921	0.847115
					71.7833	0.866749	1.04632	0.935857	71.7833	0.932761	0.88984	1.05814	71.7833	1.02757	0.978383	0.861213
					72.45	0.879543	1.06402	0.950622	72.45	0.995879	0.844061	1.08662	72.45	1.0589	0.975563	0.854947
					73.1333	0.880517	1.0793	0.932913	73.1333	0.972748	0.866338	1.08127	73.1333	1.03947	0.957393	0.863406
					73.8167	0.853224	1.08594	0.962642	73.8167	0.971931	0.837861	1.12211	73.8167	1.04919	1.00063	0.834583
					74.4833	0.880517	1.07354	0.919123	74.4833	0.963689	0.874989	1.07136	74.4833	1.08772	0.988095	0.870298
					75.1667	0.890611	1.05141	0.923063	75.1667	1.00123	0.891066	1.09653	75.1667	1.08146	1.00188	0.861213
					75.8333	0.90511	1.06203	0.951596	75.8333	0.962872	0.89437	1.09323	75.8333	1.04543	0.981516	0.877817
					76.5167	0.914208	1.0855	0.92355	76.5167	0.981844	0.870868	1.1324	76.5167	1.04229	0.97525	0.791976
					77.2	0.889615	1.07044	0.987656	77.2	1.01444	0.880781	1.09115	77.2	1.0802	1.00376	0.814532
					77.8667	0.90832	1.08173	0.946438	77.8667	1.00371	0.860955	1.08825	77.8667	1.05013	1.0282	0.850561
					78.55	0.877817	1.0959	0.951839	78.55	0.981027	0.876623	1.08621	78.55	1.10808	0.986529	0.905386
					79.2333	0.897983	1.06912	0.951596	79.2333	0.978131	0.854791	1.0763	79.2333	1.04511	0.987782	0.810146
					79.9	0.894529	1.06624	0.943472	79.9	0.999592	0.878294	1.12211	79.9	1.04135	0.983082	0.897868
					80.5833	0.916909	1.09612	0.938558	80.5833	0.985557	0.86838	1.12375	80.5833	1.0943	0.966478	0.875624
					81.2667	0.886915	1.06557	0.946195	81.2667	1.00204	0.880781	1.08372	81.2667	1.0589	0.992481	0.876564
					81.9333	0.879787	1.08483	0.950113	81.9333	1.00702	0.878294	1.1027	81.9333	1.03916	0.971804	0.841162
					82.6167	0.887645	1.06402	0.913965	82.6167	0.988453	0.881598	1.07548	82.6167	1.05483	1	0.83145
					83.2833	0.901923	1.09369	0.945686	83.2833	0.95708	0.89437	1.09568	83.2833	1.0661	0.993734	0.884083
					83.9667	0.879787	1.09391	0.955536	83.9667	0.967401	0.870868	1.12085	83.9667	1.05107	0.968044	0.865912
					84.65	0.894529	1.0669	0.951109	84.65	0.961201	0.856017	1.09939	84.65	1.07206	1.02256	0.859959
					85.3167	0.918879	1.12357	0.95381	85.3167	0.962872	0.889432	1.09033	85.3167	1.06297	1.00157	0.85526
					86	0.928973	1.09546	0.936344	86	0.987599	0.860546	1.09613	86	1.12438	1.01472	0.840849
					86.6667	0.911021	1.08417	0.959233	86.6667	1	0.86838	1.08825	86.6667	1.07832	1.0307	0.849934
					87.35	0.912482	1.0793	0.93734					87.35	1.04511	0.989035	0.83333
					88.0333	0.899466	1.09347	0.970389					88.0333	1.06422	1.04323	0.863092
					88.7	0.89847	1.11029	0.935614					88.7	1.06642	0.982769	0.884396
					89.3833	0.923306	1.0855	0.991197					89.3833	1.11028	1.01034	0.863092
					90.0667	0.920606	1.08815	0.952836					90.0667	1.08083	1.03008	0.888469
					90.7333	0.928243	1.09612	0.936344					90.7333	1.04543	0.971177	0.851187
					91.4167	0.926272	1.04609	0.955536					91.4167	1.07644	0.963345	0.85432
					92.1	0.882244	1.07244	0.957993					92.1	1.05545	1.0141	0.851187
					92.7667	0.936588	1.09966	0.936344					92.7667	1.04449	1.04104	0.884083
					93.45	0.902166	1.0638	0.957993					93.45	1.06924	0.987782	0.891915
					94.1167	0.898226	1.11051	0.945199					94.1167	1.10464	0.986842	0.850874
					94.8	0.903627	1.07288	0.943472					94.8	1.05138	1.00877	0.848681
					95.4833	0.883971	1.10343	0.938558					95.4833	1.03572	1.03446	0.877817
					96.15	0.8965	1.07841	0.942011					96.15	1.05263	0.999373	0.878757
					96.8333	0.904867	1.08594	0.956754					96.8333	1.0683	1.01504	0.876877
					97.5167	0.912238	1.10874	0.963085					97.5167	1.01378	0.999373	0.844608
					98.1833	0.90241	1.08439	0.95381					98.1833	1.07112	1.01566	0.857453
					98.8667	0.902897	1.05318	0.929704					98.8667	1.07644	1.01786	0.853067
					99.5333	0.916909	1.09457	0.964855					99.5333	1.05326	1.00251	0.882516
					100.217	0.914961	1.07376	0.936588					100.217	1.12563	0.976817	0.867478
					100.9	0.876821	1.11317	0.938314					100.9	1.04762	0.987782	0.821738
					101.567	0.877064	1.07221	0.944225					101.567	1.05671	0.973684	0.83239
					102.25	0.888885	1.09966	0.985442					102.25	1.08835	0.979949	0.875937
					102.933	0.898226	1.07819	0.97858					102.933	1.0755	0.950187	0.885336
					103.6	0.888132	1.05938	0.952083					103.6	1.04825	1.00063	0.850561
