# Supplementary material for: Atomic view into Plasmodium actin polymerization, ATP hydrolysis, and fragmentation
Source: PLoS Biol. 2019 Jun 14;17(6):e3000315. doi: 10.1371/journal.pbio.3000315 (PMC6599135; doi:10.1371/journal.pbio.3000315)
Supplement: S2 Data — (XLSX) [file pbio.3000315.s021.xlsx]

## Sheet: Sheet1
	Filament lengths (nm)
	PfActI wt		PfActI K270M		PfActI A272W
	Short	Long	Short	Long	Short	Long
	8.873	307.448	9.789	313.111	9.691	303.078
	9.703	319.95	9.906	370.609	9.691	324.12
	11.37	325.43	9.988	405.977	9.913	342.469
	13.439	331.103	10.169	457.752	9.928	397.69
	13.746	338.618	10.217	501.787	11.227	402.478
	14.179	345.446	11.023	593.962	12.124	413.611
	14.46	474.956	11.625	682.923	12.653	424.383
	15.798	479.392	12.034	696.78	12.689	429.376
	16.326	495.707	12.278	746.316	12.7	430.925
	17.212	582.009	12.324	751.637	12.74	441.163
	17.844	643.36	12.981	755.977	12.97	460.404
	18.373	699.925	13.075	787.532	13.5	482.14
	18.498	777.835	13.236	819.106	14.513	492.087
	18.627	808.945	13.257	844.086	14.548	506.586
	19.487	1164.33	13.597	844.693	14.66	513.885
	19.568	1434.19	13.95	859.485	15.216	514.271
	20.145	1495.68	14.103	872.916	15.323	516.511
	20.395		14.229	936.944	15.813	517.132
	20.709		14.762	976.784	15.86	580.138
	21.113		15.203	1071.07	15.937	601.996
	21.143		15.244	1117.82	16.05	646.403
	21.143		15.269	1165.55	16.663	656.069
	21.203		15.584	1181.11	17.136	658.744
	21.247		15.675	1196.89	17.773	699.015
	21.468		15.703	1248.05	18.133	726.668
	21.839		15.911	1259.87	18.3	733.79
	22.294		15.981	1266.4	18.396	792.808
	22.4		16.157	1276.44	18.496	850.447
	22.76		16.345	1300.23	18.98	888.386
	23.141		16.484	1301.81	19.145	984.657
	23.141		16.682	1318.13	19.548	995.031
	23.526		16.799	1320.83	19.59	1035.67
	23.68		16.836	1388.2	19.649	1039.78
	23.865		17.342	1435.13	19.66	1086.55
	23.87		17.505	1453.81	20.042	1096.98
	23.934		17.673	1464.32	20.276	1106.24
	24.472		17.975	1469.23	20.342	1116.57
	24.547		18.65	1478.62	20.353	1118.16
	24.923		18.845	1497.18	20.531	1120
	25.058		18.989	1506.57	20.664	1123.31
	25.356		19.022	1698.22	21.349	1129.93
	25.433		19.504	1714.68	21.388	1166.47
	25.778		19.731	1758.32	21.817	1176.61
	26.048		19.793		21.927	1181.75
	26.271		20.088		22.201	1187.37
	26.358		20.116		22.234	1193.52
	26.378		20.519		22.305	1195.3
	26.457		20.731		22.325	1212.26
	27.015		20.973		22.543	1218.04
	27.453		21.08		23.12	1248.53
	27.485		21.398		24.53	1276.92
	27.674		21.491		24.701	1292.31
	27.802		21.562		24.885	1314.04
	28.391		21.633		25.105	1367.51
	28.874		21.778		25.725	1369.64
	28.887		22.061		25.79	1379.59
	29.095		22.411		26.691	1438.79
	29.391		22.882		26.998	1482.33
	29.504		22.968		27.561	1487.01
	29.578		23.153		27.801	1575.96
	29.653		23.692		28.169	1602.12
	29.653		23.974		28.25	1667.2
	30.001		24.153		28.381
	30.3		24.222		28.709
	30.81		24.455		29.244
	31.27		24.457		30.526
	31.868		24.684		30.985
	32.174		24.724		31.693
	32.355		24.773		31.925
	32.487		25.295		32.051
	32.579		25.494		32.118
	32.966		25.823		32.218
	33.279		26.078		32.9
	33.32		26.516		33.389
	33.333		26.75		34.531
	33.467		26.79		35.046
	34.205		27.176		35.18
	34.304		28.125		35.656
	34.304		28.126		35.726
	34.351		28.342		35.73
	34.604		28.605		35.754
	34.619		29.262		35.78
	35.041		29.315		35.898
	35.08		29.669		35.903
	35.164		29.867		36.294
	35.215		30.012		36.329
	36.174		30.103		37.127
	36.671		30.121		37.372
	36.838		30.207		37.42
	36.863		30.322		37.446
	37.039		30.385		39.583
	37.404		30.506		40.306
	37.612		30.528		41.786
	38.017		30.791		42.94
	38.416		30.797		43.014
	38.434		31.114		43.363
	38.601		31.129		44.36
	38.676		31.158		44.427
	38.938		31.268		44.526
	38.976		31.611		45.105
	39.027		31.673		45.264
	39.509		31.833		45.288
	39.572		32.246		46.696
	39.679		32.357		48.989
	39.706		32.454		50.223
	40.195		33.472		52.483
	40.863		33.694		53.416
	41.109		33.768		53.594
	41.233		33.773		54.529
	41.278		34.43		55.171
	41.985		34.704		56.833
	42.025		34.925		58.568
	42.247		35.279		58.934
	42.251		35.428		59.159
	42.285		35.522		59.575
	42.311		35.678		60.763
	42.412		35.682		63.43
	42.438		35.684		67.247
	42.763		35.726		69.302
	42.795		35.881		81.099
	42.924		35.998		82.839
	43.034		35.998		83.256
	43.259		36.046		88.076
	43.494		36.127		93.307
	43.968		36.174		93.411
	43.984		36.207		94.464
	44.508		36.242		99.38
	44.924		36.343		103.352
	45.439		36.364		123.666
	46.329		36.635		267.03
	46.746		37.001
	47.145		37.091
	47.852		37.218
	48.221		38.082
	48.857		38.195
	48.884		38.296
	49.942		38.34
	50.012		38.4
	50.331		38.462
	50.511		38.489
	50.525		38.774
	51.393		38.793
	51.537		38.892
	51.537		40.213
	51.628		40.746
	51.689		41.72
	51.689		41.804
	51.837		42.606
	52.047		42.831
	52.203		42.978
	52.636		43.509
	53.125		44.31
	53.405		44.76
	54.127		45.001
	54.669		45.06
	54.842		45.121
	55.445		45.694
	56.179		45.807
	56.26		45.96
	57.056		45.961
	57.305		46.253
	57.33		46.275
	57.491		46.286
	58.415		47.431
	58.528		49.404
	59.255		49.471
	59.662		49.871
	59.671		49.918
	59.969		50.778
	60.15		50.995
	60.178		51.365
	60.779		51.395
	60.802		51.638
	61.35		51.71
	62.116		52.774
	62.829		53.564
	63.078		54.271
	63.112		54.754
	63.15		54.864
	63.869		55.355
	63.916		55.835
	63.942		57.461
	64.474		58.175
	64.902		58.668
	65.038		58.728
	65.872		58.839
	66.003		59.31
	66.332		59.488
	67.066		59.751
	67.221		60.033
	67.416		60.668
	67.679		60.887
	68.327		61.148
	69.355		61.258
	69.393		61.537
	71.009		61.784
	71.485		62.033
	72.147		63.045
	72.246		63.048
	72.536		63.182
	72.935		63.302
	73.115		63.424
	73.258		63.604
	73.276		63.842
	73.681		63.87
	73.694		64.201
	73.802		64.269
	74.547		65.857
	76.332		65.857
	77.387		65.977
	78.027		66.493
	78.892		66.493
	79.5		66.617
	79.621		66.617
	79.767		67.096
	80.106		67.498
	80.256		67.526
	80.665		67.565
	81.353		67.754
	84.069		68.081
	84.606		68.652
	85.251		68.94
	85.455		68.945
	85.598		71.013
	86.2		71.255
	86.878		71.281
	87.473		71.647
	87.502		72.82
	88.401		73.083
	89.402		73.372
	90.388		73.407
	90.765		73.772
	90.786		74.033
	91.147		74.194
	91.196		74.353
	91.908		74.727
	92.1		74.737
	92.771		74.962
	93.059		74.991
	94.061		75.018
	94.28		75.826
	94.28		76.875
	95.279		76.947
	95.579		77.116
	95.839		77.358
	99.591		77.464
	100.451		77.464
	100.483		77.572
	101.324		78.305
	102.856		78.527
	104.322		78.727
	104.733		79.685
	104.936		80.436
	105.089		80.496
	105.622		80.634
	106.463		81.256
	109.145		81.543
	109.569		81.546
	109.668		83.125
	110.798		83.617
	111.541		84.347
	112.13		84.792
	114.1		85.038
	115.319		85.074
	115.711		86.414
	115.942		86.528
	116.627		86.59
	119.282		87.157
	119.956		87.267
	121.725		88.931
	121.778		89.106
	128.775		89.347
	128.921		89.79
	130.468		91.938
	133.936		92.317
	138.321		93.761
	138.815		93.813
	139.322		94.166
	142.674		95.066
	142.963		95.066
	143.709		95.128
	144.898		98.844
	150.522		99.029
	154.464		99.047
	154.904		99.843
	157.205		101.303
	158.744		105.076
	161.281		105.292
	163.641		106.278
	164.199		108.806
	166.66		109.368
	168.723		109.368
	170.129		109.632
	174.187		110.203
	174.82		110.396
	175.515		115.415
	175.681		118.326
	177.979		118.553
	178.822		123.368
	179.226		129.18
	183.299		130.557
	189.421		135.937
	190.372		136.268
	190.875		137.304
	197.164		138.141
	198.046		138.485
	210.96		147.462
	211.866		148.801
	211.986		152.721
	216.531		155.733
	221.976		157.703
	222.709		170.759
	229.478		174.483
	232.074		186.718
	236.449		195.668
	240.739		203.917
	242.772		228.357
	252.363
	262.254
	273.094
	273.101
	274.941
	277.664
