# Supplementary material for: Atomic view into Plasmodium actin polymerization, ATP hydrolysis, and fragmentation
Source: PLoS Biol. 2019 Jun 14;17(6):e3000315. doi: 10.1371/journal.pbio.3000315 (PMC6599135; doi:10.1371/journal.pbio.3000315)
Supplement: S3 Data — (XLSX) [file pbio.3000315.s022.xlsx]

## Sheet: Sheet1
Conformation
Overall	A-loop	Panel in Fig 7	Interaction energy (kJ/mol)
G	1a	I	-45.5
G	1b	II	-69.1
F	1b	III	-86.8
F	2a	IV	-44.6
G	2a	V	-35.7
G	1a	VI	-45.5
