# Supplementary material for: Atomic view into Plasmodium actin polymerization, ATP hydrolysis, and fragmentation
Source: PLoS Biol. 2019 Jun 14;17(6):e3000315. doi: 10.1371/journal.pbio.3000315 (PMC6599135; doi:10.1371/journal.pbio.3000315)
Supplement: S4 Data — (XLSX) [file pbio.3000315.s023.xlsx]

## Sheet: Pi_Release_Kinetics_Figure_S1
PfActI											PbActII											a-actin
Time (min)	Ca			Mg			MgK				Time (min)	Ca			Mg			MgK				Time (min)	Ca			Mg			MgK
0.516667	0	0	0	0	0	0	0	0	0		1.16667	0	0	0	0	0	0	0	0	0		1.38333	0	0	0	0	0	0	0	0	0
0.85	0.0197049	0.0297646	0.016388	0.0150787	0.0153842	0.0118491	0.00504077	0.0022258	-0.00115654		1.5	0.0126968	0.000467405	0.00346641	0.00578371	0.0052384	0.0017332	-0.0045373	0.000467405	-0.0035831		1.55	-0.0044117	-0.00243361	-0.00513096	-0.000563441	-0.000755269	0.00050351	0.000647366	0.000695321	0.00155847
1.18333	0.0291972	0.0384059	0.0249421	0.0248766	0.0236982	0.0257931	0.0110853	0.00619732	0.004277		1.83333	0.0060758	0.0021227	0.00765321	0.00973681	0.0084905	0.00101261	-0.0013632	-0.0012463	-0.0007011		1.71667	-0.00565848	-0.00212191	-0.00909908	0.000599409	-0.00203802	0.00290115	0.00226578	0.00334472	0.00225379
1.51667	0.0334525	0.0429012	0.0286299	0.0293064	0.0253348	0.0284335	0.0159516	0.0124165	0.0117182		2.16667	0.0072637	0.00146051	0.0063484	0.011392	0.0110415	0.0016163	-0.0014995	-0.00249259	0.000428394		1.88333	-0.00653362	-0.00401607	-0.0118324	0.00115088	-0.0032848	0.0036684	0.00377631	0.00436373	0.00451958
1.85	0.0349799	0.0427921	0.027277	0.0333434	0.0322086	0.0344126	0.020425	0.0182428	0.0164316		2.5	0.0051216	0.00112951	0.00722471	0.0102626	0.00808151	0.00202531	0.000116795	0.0034274	0.00755569		2.05	-0.00583831	-0.00262542	-0.013247	0.00107895	-0.00507105	0.004088	0.00552659	0.00626986	0.00649765
2.18333	0.0398025	0.0466763	0.0267096	0.0391042	0.0354164	0.0378822	0.0250512	0.0246802	0.0243747		2.83333	0.00547209	-0.00268729	0.0084905	0.0148194	0.0092694	-0.000798389	0.0103015	0.0131641	0.0167862		2.21667	-0.00660555	-0.00345261	-0.0148415	0.0005155	-0.00415993	0.00322484	0.00769647	0.00921898	0.00835583
2.51667	0.0407408	0.0456943	0.0266223	0.0433813	0.0397589	0.0401517	0.0331251	0.0297209	0.0263822		3.16667	0.00364161	-0.00319369	0.00623161	0.0153841	0.00730261	0.0011684	0.0160851	0.0266788	0.0299308		2.38333	-0.00575438	-0.00315291	-0.0157046	0.000647379	-0.0043997	0.00190613	0.00984238	0.0123959	0.0115207
2.85	0.0415919	0.0462835	0.0282153	0.047571	0.0428794	0.0488803	0.0373148	0.038035	0.0350454		3.5	0.00539421	-0.00443989	0.00467371	0.0164552	0.00553051	-0.00110999	0.0280029	0.0399792	0.0476712		2.55	-0.00603011	-0.00380027	-0.0164839	-0.00011988	-0.00510702	0.00363244	0.0121321	0.0152011	0.0149014
3.18333	0.0433158	0.0442105	0.0286081	0.0521535	0.0496877	0.0524808	0.0474182	0.0470909	0.0376203		3.83333	0.0049853	-0.004362	0.0022006	0.0130668	0.00593941	-3.8892e-05	0.0436791	0.0562785	0.0661905		2.71667	-0.0064497	-0.00336869	-0.0169874	0.00062339	-0.00453158	0.00335671	0.015333	0.0190973	0.0168555
3.51667	0.042072	0.0475492	0.0290445	0.055034	0.0580235	0.0535283	0.04744	0.050626	0.0432066		4.16667	0.00296	-0.00294049	0.00541371	0.0109636	0.0056279	0.000740007	0.0636979	0.0786147	0.0883708		2.88333	-0.00595819	-0.00320086	-0.0169634	-0.00015584	-0.00427982	0.00266139	0.0181982	0.0221184	0.0209195
3.85	0.0439923	0.0478983	0.0286299	0.0607294	0.0624533	0.0549467	0.056736	0.057347	0.0508223		4.5	0.00296	-0.0051605	0.00393371	0.0153257	0.00911361	0.00340791	0.0798025	0.0969587	0.112985		3.05	-0.00551462	-0.00298506	-0.0166637	-0.00053947	-0.00435175	0.00255349	0.0215909	0.0262543	0.0247198
4.18333	0.0445596	0.0485311	0.0276043	0.0648319	0.0654211	0.0575871	0.0607075	0.0606203	0.0540738		4.83333	0.00527731	-0.005881	0.0032521	0.0146052	0.0084126	0.00120741	0.102431	0.117971	0.131855		3.21667	-0.00620994	-0.00409998	-0.0175988	0.00028771	-0.00411198	0.0027573	0.0253552	0.0300306	0.0295511
4.51667	0.0427266	0.0464144	0.0314449	0.069218	0.0672104	0.0661411	0.0647227	0.0668831	0.060773		5.16667	0.0018305	-0.0112946	0.000798509	0.0157541	0.0100289	0.0023952	0.12243	0.137327	0.158904		3.38333	-0.00609006	-0.00381227	-0.018354	0.000443559	-0.00437573	0.00336869	0.0294912	0.0349218	0.0338069
4.85	0.0450615	0.0479201	0.0282589	0.0740624	0.0745861	0.0693925	0.0695453	0.0719675	0.0643299		5.5	0.0024147	-0.0092694	0.00235641	0.0189478	0.00856841	0.0053163	0.14241	0.154425	0.176586		3.55	-0.00673743	-0.00431576	-0.017407	0.00163041	-0.00433977	0.00339267	0.0339748	0.0394774	0.0385423
5.18333	0.0442977	0.0485966	0.0307903	0.0774229	0.0813289	0.0757208	0.0766591	0.0777502	0.0691306		5.83333	0.0038947	-0.0076336	0.00412841	0.0166109	0.00847101	0.002921	0.159352	0.175457	0.199039		3.71667	-0.00638977	-0.00374034	-0.0186418	0.00063538	-0.00405204	0.00299707	0.0379189	0.0447043	0.0443806
5.51667	0.0439704	0.0477019	0.0318595	0.0814817	0.0841439	0.0771828	0.0806088	0.0816781	0.0761135		6.16667	0.00222001	-0.00831519	0.000214309	0.018052	0.00987311	0.00502421	0.177307	0.192106	0.218396		3.88333	-0.00680935	-0.00370437	-0.0184859	0.00121082	-0.00324883	0.00199005	0.0433017	0.0497393	0.0506145
5.85	0.0439268	0.0501896	0.032165	0.0854532	0.0853005	0.0832929	0.0873298	0.08853	0.0803033		6.5	0.0023174	-0.0117815	0.000584304	0.0202525	0.0146441	0.0039337	0.202953	0.215961	0.239427		4.05	-0.00642574	-0.00363244	-0.0190134	0.0019421	-0.00322485	0.00314093	0.0475215	0.0549183	0.0553259
6.18333	0.045127	0.0507351	0.0325578	0.089272	0.0877663	0.087068	0.0931562	0.0914541	0.0825945		6.83333	0.00405051	-0.00683519	0.00364161	0.0216741	0.0118594	0.0068157	0.217967	0.23008	0.255064		4.21667	-0.00581433	-0.00404003	-0.0194809	0.00146258	-0.00275731	0.00364444	0.0533358	0.0619674	0.0615837
6.51667	0.0453452	0.0524372	0.0362893	0.0938982	0.093789	0.0906031	0.0954911	0.0963203	0.0906903		7.16667	0.00360259	-0.0103794	0.00243431	0.0227256	0.0142936	0.00928891	0.236876	0.244354	0.27372		4.38333	-0.00664152	-0.00324881	-0.0195169	0.002038	-0.00250556	0.00346461	0.0598215	0.0678417	0.0686688
6.85	0.0468727	0.0519135	0.0360492	0.0970187	0.0973023	0.0917814	0.100947	0.102758	0.0926543		7.5	0.00539421	-0.00864619	9.74089e-05	0.0244977	0.0131252	0.0109636	0.251131	0.266164	0.29294		4.55	-0.00707309	-0.00340466	-0.0190733	0.00324883	-0.0022658	0.00327279	0.064389	0.0748428	0.0749387
7.18333	0.04672	0.0513897	0.0332124	0.104002	0.102147	0.0958621	0.108039	0.106227	0.0945964		7.83333	0.00360259	-0.0088215	0.0036221	0.0270877	0.0148972	0.0115868	0.263302	0.276427	0.302794		4.71667	-0.00597018	-0.00350057	-0.0190853	0.00389619	-0.00130673	0.00383624	0.0707188	0.079782	0.0825153
7.51667	0.0468291	0.0510188	0.0351764	0.10806	0.101841	0.104263	0.111268	0.115741	0.0987643		8.16667	0.002629	-0.0115283	-5.82933e-05	0.0263867	0.0186167	0.0132031	0.27777	0.295686	0.317341		4.88333	-0.00588626	-0.00353652	-0.0186178	0.00309297	-0.00238568	0.00369239	0.0778159	0.0873106	0.088905
7.85	0.0488366	0.0538774	0.0339762	0.111224	0.111966	0.107078	0.113494	0.114585	0.108104		8.5	0.00385579	-0.008432	0.000584304	0.028003	0.0175456	0.00936681	0.290175	0.303417	0.328031		5.05	-0.00708509	-0.00401607	-0.0195529	0.00344065	-0.00109093	0.00386022	0.0855603	0.0937963	0.0976206
8.18333	0.0464144	0.0541393	0.0360711	0.115589	0.115327	0.112665	0.119909	0.120826	0.110941		8.83333	0.0037	-0.0111194	0.00424531	0.0298919	0.0218883	0.0151309	0.307059	0.314595	0.344019		5.21667	-0.00716901	-0.00338067	-0.0193491	0.00432777	-0.00136666	0.00496313	0.0925495	0.101337	0.104622
8.51667	0.0463272	0.0536374	0.0387333	0.115043	0.120084	0.116833	0.124077	0.127416	0.114345		9.16667	0.0029795	-0.0111388	0.000740111	0.0293272	0.0219077	0.0146636	0.315238	0.327954	0.349608		5.38333	-0.00690526	-0.004076	-0.0190733	0.00475934	0.000491511	0.0058143	0.09816	0.107907	0.111863
8.85	0.048422	0.0532446	0.0390824	0.119888	0.123575	0.120324	0.125758	0.130362	0.116789		9.5	0.002921	-0.0116062	0.00169431	0.0306514	0.0214988	0.0167667	0.32661	0.337437	0.360942		5.55	-0.00694123	-0.00370437	-0.0193131	0.00531082	0.000179812	0.00609003	0.104969	0.115135	0.11866
9.18333	0.0489676	0.0547066	0.0354601	0.124165	0.132566	0.125168	0.1325	0.139462	0.12135		9.83333	-0.000311494	-0.0090746	0.000311613	0.0326961	0.0238551	0.0186167	0.335607	0.349044	0.373113		5.71667	-0.00781636	-0.0038722	-0.0189654	0.00550261	0.000695322	0.00529881	0.111791	0.122784	0.125637
9.51667	0.0487712	0.0521317	0.0400208	0.130755	0.129795	0.127285	0.13501	0.14208	0.126871		10.1667	0.00508261	-0.010282	0.0015579	0.0339229	0.0265424	0.0203109	0.349725	0.356814	0.379714		5.88333	-0.00656958	-0.00394413	-0.0197926	0.00591022	0.00109093	0.00610203	0.119055	0.129329	0.134712
9.85	0.0504951	0.0557322	0.0399989	0.132697	0.132304	0.135621	0.14256	0.144044	0.129249		10.5	0.00165529	-0.0115867	1.95056e-05	0.0386355	0.0287819	0.0217325	0.35473	0.368595	0.388029		6.05	-0.0067614	-0.00320086	-0.0192292	0.00680934	0.00115086	0.00668945	0.126728	0.137374	0.14133
10.1833	0.0532664	0.0569979	0.0385805	0.139636	0.138545	0.136974	0.144371	0.15046	0.133242		10.8333	0.00477099	-0.0111972	0.00235641	0.0379345	0.0262892	0.021713	0.366453	0.378117	0.39615		6.21667	-0.00638977	-0.00312893	-0.0201882	0.00661753	0.00148654	0.00673741	0.133933	0.144699	0.149554
10.5167	0.0514989	0.055514	0.0392352	0.149521	0.142909	0.139069	0.147405	0.157224	0.135643		11.1667	0.0041479	-0.0117815	0.00173321	0.0413618	0.0329687	0.0239914	0.376404	0.383492	0.394534		6.38333	-0.0065576	-0.0036684	-0.0200564	0.00674941	0.00250554	0.00827189	0.140263	0.15357	0.156063
10.85	0.0565833	0.0584599	0.0423557	0.150372	0.146881	0.148103	0.157595	0.156024	0.13992		11.5	0.0024147	-0.0127357	0.0035053	0.0407776	0.0336502	0.0223167	0.381895	0.395877	0.403959		6.55	-0.00650965	-0.0039801	-0.0192412	0.00788829	0.00303303	0.00730084	0.147839	0.158449	0.164803
11.1833	0.0556231	0.0583508	0.041461	0.151136	0.150765	0.152423	0.156111	0.165909	0.140705		11.8333	0.00296	-0.0111583	0.0045374	0.0450228	0.0356171	0.0269319	0.388068	0.403608	0.413189		6.71667	-0.00585029	-0.00382425	-0.0198765	0.0085956	0.00368039	0.00812805	0.15556	0.165858	0.172224
11.5167	0.0537901	0.0586781	0.0415265	0.155129	0.1555	0.156853	0.163727	0.175118	0.145462		12.1667	0.00467371	-0.013573	0.0027848	0.0451786	0.036026	0.0256077	0.390444	0.40061	0.417688		6.88333	-0.00626989	-0.00463945	-0.0198286	0.00865555	0.00504705	0.00885933	0.162825	0.173374	0.177762
11.85	0.055514	0.0618859	0.0405663	0.157202	0.159865	0.161698	0.168331	0.175903	0.152096		12.5	0.00358321	-0.0103599	0.00344691	0.0461523	0.0393755	0.0318587	0.395098	0.410872	0.419732		7.05	-0.00672543	-0.00350057	-0.0196608	0.0107055	0.00516695	0.00961459	0.170042	0.180903	0.185603
12.1833	0.0536592	0.0589618	0.0441669	0.163378	0.16244	0.163138	0.170143	0.176318	0.154169		12.8333	0.00481001	-0.011353	0.00331061	0.0485475	0.0355197	0.0385186	0.407114	0.417785	0.428943		7.21667	-0.00640175	-0.00332074	-0.0197327	0.0107055	0.00640172	0.0107894	0.177151	0.188312	0.191705
12.5167	0.057238	0.0614277	0.0443414	0.166848	0.1682	0.166411	0.176733	0.184261	0.158992		13.1667	0.0051605	-0.0116646	0.00274581	0.0497354	0.0429196	0.0374087	0.404913	0.42316	0.428223		7.38333	-0.00712104	-0.00318888	-0.0189894	0.0108614	0.00667746	0.0120123	0.182953	0.193395	0.198406
12.85	0.0577398	0.0604893	0.0468727	0.172565	0.17071	0.17263	0.18221	0.185898	0.160192		13.5	0.0024537	-0.011353	0.00274581	0.0529291	0.0426081	0.0371165	0.413696	0.42943	0.433987		7.55	-0.00698917	-0.00394413	-0.0200204	0.0125397	0.0079602	0.0115447	0.190554	0.201211	0.204928
13.1833	0.0592019	0.0612749	0.0424211	0.177933	0.174965	0.17706	0.181097	0.188909	0.165909		13.8333	0.00753631	-0.0135536	0.00179161	0.054078	0.0447696	0.0380902	0.415915	0.435837	0.431027		7.71667	-0.00720497	-0.00368039	-0.0197567	0.0128994	0.0082839	0.0139663	0.196332	0.207097	0.210274
13.5167	0.0590928	0.0625624	0.0459344	0.176231	0.175903	0.179722	0.190677	0.194146	0.16975		14.1667	0.00469311	-0.0121515	0.00566691	0.0560448	0.0488202	0.0395508	0.411729	0.42647	0.433851		7.88333	-0.00631784	-0.00368039	-0.0198765	0.0144459	0.00902717	0.0142661	0.201847	0.213415	0.215117
13.85	0.0590709	0.0625406	0.0489458	0.183956	0.183999	0.182101	0.191637	0.201151	0.171801		14.5	0.0061342	-0.0109247	0.0048684	0.0560448	0.0453344	0.0426276	0.423588	0.429898	0.435136		8.05	-0.00673743	-0.0029491	-0.0195529	0.0140623	0.00985435	0.0145897	0.208272	0.219829	0.222574
14.1833	0.0598347	0.0638062	0.0508006	0.18341	0.187163	0.189673	0.194954	0.199318	0.17586		14.8333	0.0015579	-0.012132	0.0032521	0.0581285	0.0504171	0.0432507	0.416071	0.438524	0.442731		8.21667	-0.00592223	-0.00465144	-0.019397	0.0158006	0.0105856	0.0161961	0.214878	0.226327	0.225428
14.5167	0.0605766	0.0639371	0.0483566	0.191746	0.192597	0.189237	0.201849	0.207108	0.180202		15.1667	0.0050047	-0.0103599	0.00260951	0.0615364	0.0527537	0.0476907	0.423705	0.440744	0.444736		8.38333	-0.00678538	-0.00328478	-0.0197447	0.0180064	0.0120242	0.0156807	0.219733	0.228017	0.232225
14.85	0.0608603	0.0660102	0.0511497	0.195019	0.198314	0.194452	0.206585	0.209094	0.188036		15.5	0.0032521	-0.0131446	0.0025122	0.064847	0.0549152	0.0465417	0.431611	0.444191	0.445613		8.55	-0.00642574	-0.0037643	-0.020452	0.0174669	0.0124558	0.0169514	0.225284	0.236768	0.235114
15.1833	0.0626933	0.068607	0.0458035	0.201042	0.199798	0.199994	0.209443	0.213829	0.188102		15.8333	0.0059589	-0.0108662	0.00784791	0.0666191	0.0590631	0.0480607	0.434493	0.445301	0.451084		8.71667	-0.00708509	-0.00469939	-0.0203681	0.0178505	0.0127076	0.0187257	0.229396	0.239022	0.240593
15.5167	0.0611222	0.0678214	0.0521754	0.197965	0.203202	0.203137	0.219328	0.220834	0.192532		16.1667	0.0023953	-0.0115478	0.00202531	0.0693843	0.0592189	0.0549738	0.440861	0.442614	0.449663		8.88333	-0.00688128	-0.00309296	-0.0196727	0.0185579	0.0155248	0.0194929	0.233603	0.24582	0.24353
15.85	0.0623005	0.0691743	0.0493386	0.208723	0.207916	0.208723	0.21887	0.22594	0.194299		16.5	-0.000447899	-0.0119372	0.0012269	0.0689362	0.0595305	0.0516827	0.437005	0.450325	0.448748		9.05	-0.00659356	-0.0037763	-0.0205479	0.0198526	0.0156687	0.0201523	0.237931	0.249116	0.247666
16.1833	0.0660102	0.0715092	0.051237	0.208505	0.211734	0.215008	0.222012	0.228821	0.197812		16.8333	0.0050631	-0.00792569	0.00138271	0.0732593	0.062471	0.0589074	0.434824	0.452837	0.457784		9.21667	-0.00649765	-0.00380027	-0.020416	0.0213271	0.0161122	0.0210034	0.243362	0.251238	0.252653
16.5167	0.0665557	0.0676032	0.0580453	0.212149	0.21252	0.214484	0.22557	0.22701	0.20377		17.1667	0.0029016	-0.0120346	0.0019474	0.0763946	0.065431	0.0608549	0.438875	0.456479	0.458854		9.38333	-0.0066535	-0.00338067	-0.0197207	0.0220824	0.0179944	0.0230534	0.247845	0.256669	0.25378
16.85	0.0676686	0.070309	0.0526118	0.21935	0.218346	0.221052	0.234014	0.235804	0.204904		17.5	0.00319371	-0.0124436	0.0049074	0.077193	0.0691116	0.0631723	0.445243	0.46236	0.458777		9.55	-0.00609006	-0.00352454	-0.0200084	0.0232453	0.0195768	0.023533	0.251202	0.261021	0.258983
17.1833	0.0674068	0.0697635	0.0547721	0.218085	0.220747	0.224238	0.230632	0.241106	0.209618		17.8333	0.0040895	-0.0133783	0.00385581	0.0806399	0.0687416	0.061848	0.441212	0.461445	0.460218		9.71667	-0.00604211	-0.00456752	-0.0200804	0.0241804	0.0208836	0.0251154	0.253276	0.262771	0.261692
17.5167	0.0685633	0.0729713	0.0549031	0.230501	0.221772	0.232268	0.239972	0.240888	0.217975		18.1667	0.0016747	-0.0098536	0.00140211	0.0826651	0.0698515	0.0687025	0.449371	0.457161	0.459789		9.88333	-0.00648567	-0.00340466	-0.019445	0.0250915	0.02243	0.0254871	0.259726	0.265336	0.264186
17.85	0.0679741	0.071051	0.0571507	0.230086	0.231876	0.232705	0.244751	0.249966	0.216601		18.5	0.0039532	-0.0114504	0.0034274	0.0842425	0.0744084	0.0694036	0.449682	0.468183	0.47087		10.05	-0.00694123	-0.00362046	-0.0197806	0.0271175	0.0243122	0.0281485	0.261332	0.269844	0.267087
18.1833	0.0701781	0.0739314	0.0552086	0.235083	0.234734	0.23816	0.249573	0.252432	0.22234		18.8333	0.0052384	-0.0127162	0.00358321	0.0846904	0.0771542	0.0717209	0.456206	0.466956	0.471337		10.2167	-0.00680935	-0.00314091	-0.0192172	0.0286759	0.0253192	0.0287359	0.263934	0.272625	0.267626
18.5167	0.0711819	0.0737568	0.0574562	0.23336	0.237309	0.238291	0.251362	0.25852	0.224587		19.1667	0.0049853	-0.0114115	0.00286271	0.0841646	0.0817499	0.0744472	0.457472	0.473323	0.470363		10.3833	-0.00607808	-0.00257747	-0.0202002	0.0292514	0.0254631	0.0303063	0.266739	0.274939	0.270863
18.85	0.0711819	0.0775756	0.0582199	0.244751	0.239055	0.247238	0.258062	0.260287	0.229126		19.5	0.0020058	-0.0126578	0.00294051	0.0921099	0.0798805	0.0783225	0.450968	0.4727	0.47198		10.55	-0.00672543	-0.00321285	-0.0203441	0.0311575	0.0283882	0.0319368	0.271067	0.276869	0.272182
19.1833	0.0700472	0.0749788	0.0588746	0.245056	0.245471	0.253239	0.258629	0.259371	0.232378		19.8333	0.00364161	-0.0104183	0.00243431	0.0934146	0.0849826	0.076901	0.461114	0.474258	0.47566		10.7167	-0.00535877	-0.00244559	-0.02044	0.0324283	0.0287958	0.0335911	0.271774	0.278775	0.274136
19.5167	0.073124	0.0768773	0.0579363	0.244139	0.246714	0.25553	0.262797	0.270696	0.23336		20.1667	0.0045568	-0.0096004	0.00625111	0.0965888	0.0864042	0.0806204	0.457881	0.476868	0.477257		10.8833	-0.00679736	-0.00357249	-0.020464	0.0324762	0.0301265	0.0332315	0.27416	0.280262	0.276054
19.85	0.0724476	0.078383	0.0608385	0.252061	0.252301	0.254657	0.266856	0.270456	0.236349		20.5	0.00638731	-0.0089383	0.00403111	0.0972899	0.0893639	0.0867546	0.467034	0.478172	0.477062		11.05	-0.00700116	-0.00342864	-0.0201762	0.0344783	0.0323084	0.035749	0.27368	0.283511	0.278739
20.1833	0.0753062	0.0801287	0.0591146	0.2602	0.254439	0.259851	0.271613	0.273031	0.236218		20.8333	0.0035637	-0.0085294	0.00553061	0.0991398	0.0945829	0.0896757	0.468552	0.482145	0.480918		11.2167	-0.00712104	-0.00382425	-0.020392	0.0352215	0.0331476	0.0375832	0.277564	0.28393	0.27808
20.5167	0.0752843	0.0801506	0.0614932	0.262339	0.260397	0.262404	0.277767	0.281171	0.245754		21.1667	0.0040116	-0.0089968	0.0056864	0.104592	0.0940376	0.0886435	0.471065	0.482203	0.477841		11.3833	-0.00696519	-0.00413595	-0.0194809	0.037811	0.0351016	0.0396692	0.280825	0.285657	0.28013
20.85	0.0747388	0.078383	0.0603148	0.264019	0.261662	0.268449	0.278247	0.283549	0.250228		21.5	0.00566681	-0.00870469	0.00377791	0.108467	0.0984971	0.094213	0.468806	0.489467	0.48269		11.55	-0.00632982	-0.0031649	-0.020428	0.0389019	0.0364683	0.0399929	0.282468	0.285728	0.281293
21.1833	0.0761572	0.0801724	0.0628461	0.262404	0.268558	0.268929	0.281913	0.287935	0.249486		21.8333	0.0064068	-0.00850989	0.00348581	0.108292	0.102859	0.0947973	0.472603	0.492856	0.477024		11.7167	-0.00643772	-0.00354852	-0.0203321	0.0405923	0.0386742	0.0437932	0.283115	0.290895	0.281113
21.5167	0.0762881	0.0801506	0.06433	0.275715	0.2705	0.278116	0.287171	0.288197	0.253523		22.1667	0.00780889	-0.0102236	0.00416741	0.113278	0.105878	0.0998602	0.473109	0.492544	0.484969		11.8833	-0.00646168	-0.00348857	-0.0196488	0.0426303	0.0387101	0.0440449	0.283714	0.291039	0.281485
21.85	0.078012	0.0846022	0.0627588	0.269562	0.274733	0.276894	0.291798	0.295398	0.263233		22.5	0.0101652	-0.00989249	0.0040895	0.114134	0.104047	0.101243	0.478153	0.493654	0.483605		12.05	-0.00619796	-0.00336869	-0.0197207	0.0431698	0.0423785	0.0468742	0.287047	0.291327	0.283739
22.1833	0.0800851	0.0844712	0.0646354	0.273533	0.278399	0.285382	0.298562	0.295246	0.257691		22.8333	0.00477099	-0.0101457	0.006329	0.118477	0.108429	0.101866	0.477783	0.495854	0.488922		12.2167	-0.00632982	-0.00340466	-0.0200923	0.0454236	0.0445964	0.048073	0.287683	0.291975	0.285633
22.5167	0.0815908	0.0839911	0.0675159	0.277679	0.27661	0.286932	0.301159	0.305131	0.264695		23.1667	0.00580311	-0.00987309	0.01036	0.122138	0.113706	0.106637	0.484832	0.502008	0.487539		12.3833	-0.00696519	-0.00270934	-0.0197207	0.046994	0.0458312	0.0504946	0.288594	0.293041	0.28604
22.85	0.078012	0.0838384	0.0671886	0.283571	0.286255	0.289179	0.304825	0.304891	0.263823		23.5	0.00623161	-0.00644569	0.00560841	0.124436	0.115595	0.110493	0.480392	0.501502	0.485241		12.55	-0.00619796	-0.00328478	-0.019397	0.0486005	0.0481809	0.0532639	0.29002	0.296686	0.287311
23.1833	0.083773	0.089752	0.0652465	0.28739	0.289725	0.295333	0.309604	0.310586	0.273424		23.8333	0.0091915	-0.00934729	0.0053163	0.128603	0.1154	0.114543	0.488766	0.496808	0.491356		12.7167	-0.0063538	-0.00415993	-0.0190853	0.0509022	0.0502908	0.0534197	0.290116	0.297837	0.287647
23.5167	0.0803033	0.0863261	0.0710947	0.29302	0.288852	0.302861	0.304781	0.31482	0.270609		24.1667	0.00642631	-0.0089968	0.0080816	0.126305	0.116549	0.115439	0.483527	0.497996	0.494238		12.8833	-0.00650965	-0.00288917	-0.0195888	0.0549543	0.0512738	0.056237	0.289613	0.296578	0.28857
23.85	0.08242	0.0884209	0.0678432	0.293303	0.292256	0.303494	0.308644	0.325054	0.277548		24.5	0.0076921	-0.0107689	0.0100679	0.129966	0.124436	0.118672	0.484735	0.503293	0.488571		13.05	-0.0065576	-0.00330876	-0.019421	0.0550981	0.054163	0.0591621	0.293149	0.298508	0.289025
24.1833	0.0852131	0.0827255	0.0689998	0.29841	0.297602	0.303385	0.320253	0.320602	0.278356		24.8333	0.0077894	-0.00728309	0.00854901	0.135127	0.126851	0.119529	0.484014	0.511706	0.49379		13.2167	-0.00662953	-0.00276929	-0.0207637	0.0570042	0.0565966	0.0599653	0.293881	0.298244	0.289409
24.5167	0.0853877	0.0896211	0.0694144	0.301247	0.305589	0.310608	0.323221	0.324312	0.282524		25.1667	0.00923049	-0.0101846	0.00759471	0.139469	0.132245	0.124241	0.483956	0.505338	0.498912		13.3833	-0.00594619	-0.0026374	-0.020452	0.0584548	0.0579154	0.0624709	0.293137	0.29816	0.289241
24.85	0.0829001	0.090363	0.0689998	0.307051	0.309168	0.315736	0.325818	0.326189	0.288808		25.5	0.00954211	-0.005511	0.00962001	0.138359	0.131193	0.126325	0.488415	0.50968	0.500314		13.55	-0.00648567	-0.00317688	-0.0197686	0.0598215	0.061296	0.0655399	0.293785	0.299899	0.289924
25.1833	0.0895993	0.090123	0.0707019	0.309626	0.308557	0.313641	0.330269	0.331251	0.292103		25.8333	0.0086073	-0.00761409	0.00889951	0.142877	0.136879	0.133004	0.493479	0.514588	0.500606		13.7167	-0.00674941	-0.00324881	-0.0201283	0.0626267	0.0619194	0.0673022	0.293617	0.30063	0.290872
25.5167	0.0869589	0.0910832	0.0727749	0.314819	0.31722	0.318137	0.332757	0.337012	0.298279		26.1667	0.0105352	-0.0056084	0.0084126	0.150842	0.133666	0.131232	0.488883	0.505903	0.49825		13.8833	-0.00661755	-0.00344062	-0.0193011	0.0640294	0.0646168	0.0689086	0.296027	0.300306	0.29249
25.85	0.0855623	0.0908213	0.0744115	0.319337	0.31554	0.326756	0.33782	0.340547	0.297493		26.5	0.008432	-0.00664049	0.0130473	0.148018	0.141397	0.135867	0.494881	0.513634	0.500586		14.05	-0.00573041	-0.00260144	-0.0197447	0.0667387	0.0676019	0.0718338	0.295139	0.301589	0.293185
26.1833	0.0846021	0.0924798	0.0748698	0.322151	0.320122	0.327694	0.340765	0.344868	0.302207		26.8333	0.0117815	-0.0058226	0.00775051	0.148895	0.144299	0.139898	0.491862	0.522319	0.504014		14.2167	-0.00575438	-0.00350057	-0.0195768	0.0687168	0.0692443	0.0741355	0.296614	0.303435	0.292861
26.5167	0.0879627	0.0942909	0.0750662	0.324727	0.321475	0.332604	0.343493	0.343122	0.301465		27.1667	0.0067184	-0.0052384	0.01184	0.15349	0.146967	0.142254	0.497237	0.519359	0.500879		14.3833	-0.00567046	-0.00318888	-0.0192412	0.0701074	0.072589	0.0769408	0.296782	0.302968	0.293976
26.85	0.0877881	0.0957748	0.0738224	0.327651	0.325098	0.333739	0.344475	0.34969	0.305545		27.5	0.0117036	-0.0060173	0.00944471	0.159586	0.149985	0.146636	0.500879	0.520138	0.50195		14.55	-0.0056345	-0.00302103	-0.0190254	0.0730326	0.0746989	0.0792066	0.297549	0.304646	0.292598
27.1833	0.0890101	0.0962985	0.074477	0.324312	0.326887	0.33459	0.352724	0.353422	0.312157		27.8333	0.0109636	-0.003291	0.0118789	0.156957	0.157307	0.14463	0.494725	0.516866	0.508687		14.7167	-0.00632982	-0.00191812	-0.019421	0.0760416	0.076725	0.0814963	0.297992	0.303291	0.293305
27.5167	0.0898175	0.0934399	0.0743679	0.331862	0.33243	0.340111	0.350585	0.359379	0.308186		28.1667	0.0094642	-0.00488789	0.00886051	0.161299	0.158183	0.153782	0.500255	0.524403	0.507986		14.8833	-0.00617397	-0.00260144	-0.0192652	0.0794942	0.0785472	0.0845653	0.297513	0.302812	0.292922
27.85	0.0904503	0.0979569	0.0814381	0.335506	0.336576	0.342707	0.358812	0.359008	0.314209		28.5	0.00967839	-0.0055694	0.0114115	0.165155	0.158203	0.154542	0.503352	0.527538	0.506662		15.05	-0.00612602	-0.00216986	-0.019433	0.0805612	0.0821077	0.0876343	0.298184	0.30437	0.293161
28.1833	0.0943127	0.0973241	0.0758081	0.340373	0.335353	0.348905	0.358965	0.366646	0.317045		28.8333	0.0103599	-0.0053357	0.00895791	0.173587	0.16274	0.159917	0.501424	0.524461	0.509642		15.2167	-0.00672543	-0.00187017	-0.0195049	0.0836661	0.0854284	0.089948	0.298184	0.303795	0.292969
28.5167	0.0917596	0.0987861	0.080107	0.342751	0.341376	0.356128	0.365795	0.368304	0.321693		29.1667	0.0119762	-0.0026484	0.0123268	0.174132	0.16572	0.161163	0.502203	0.525493	0.512115		15.3833	-0.00484328	-0.00195408	-0.0196008	0.0849489	0.0881618	0.0927533	0.299515	0.305557	0.293125
28.85	0.0933744	0.0995281	0.0793214	0.351131	0.347552	0.354011	0.366406	0.372123	0.323635		29.5	0.0119568	-0.0021615	0.0127163	0.180422	0.17201	0.160656	0.501969	0.52711	0.509213		15.55	-0.00582631	-0.00298506	-0.0191932	0.0876103	0.0909071	0.0945156	0.301133	0.306708	0.29394
29.1833	0.0958839	0.0950547	0.0845585	0.346853	0.351109	0.360252	0.373127	0.370617	0.329025		29.8333	0.0142741	-0.00223939	0.0113726	0.174366	0.17164	0.166187	0.508337	0.528901	0.515406		15.7167	-0.00618595	-0.00165437	-0.0185099	0.0901398	0.0943837	0.0991071	0.301421	0.30479	0.295595
29.5167	0.0939854	0.0986116	0.0814599	0.351261	0.350345	0.369701	0.374523	0.376138	0.329265		30.1667	0.0138068	-0.0031157	0.0164162	0.182	0.177209	0.173022	0.512231	0.525922	0.51379		15.8833	-0.00579035	-0.00125876	-0.0192412	0.0942638	0.0962059	0.102032	0.300582	0.305533	0.294971
29.85	0.0974332	0.101885	0.0839912	0.35687	0.356106	0.367758	0.379062	0.382881	0.335157		30.5	0.0152283	-0.00442049	0.0160073	0.188036	0.177034	0.172886	0.515269	0.528784	0.51412		16.05	-0.00597018	-0.002038	-0.0188336	0.0956904	0.0989512	0.104454	0.302488	0.306109	0.297117
30.1833	0.0987207	0.103478	0.0841003	0.363111	0.358266	0.371184	0.381943	0.387049	0.33926		30.8333	0.0149167	-0.004401	0.0160268	0.186673	0.181493	0.17569	0.510985	0.530459	0.51229		16.2167	-0.0052149	-0.00202602	-0.019361	0.0977284	0.102224	0.106528	0.301014	0.305677	0.295259
30.5167	0.0974114	0.102278	0.0835329	0.358353	0.361037	0.370617	0.387747	0.391784	0.340984		31.1667	0.0134562	-0.00198629	0.0136899	0.190724	0.182291	0.178553	0.513127	0.536418	0.51414		16.3833	-0.00481929	-0.00234969	-0.0189774	0.100929	0.105197	0.111239	0.303483	0.306648	0.296842
30.85	0.0985243	0.104373	0.0878972	0.368719	0.370464	0.37293	0.390366	0.390671	0.343951		31.5	0.0121904	-0.0012074	0.0163968	0.191308	0.188134	0.179254	0.511647	0.536515	0.518288		16.55	-0.00489123	-0.00232571	-0.0176947	0.104646	0.107235	0.112474	0.302164	0.305677	0.297837
31.1833	0.0964731	0.103412	0.0874172	0.368631	0.366711	0.374065	0.39065	0.392591	0.345326		31.8333	0.0125799	-0.0020252	0.014352	0.197169	0.19308	0.186089	0.515951	0.533243	0.520488		16.7167	-0.00558655	-0.00218186	-0.0172271	0.107043	0.111875	0.116742	0.301733	0.308314	0.295415
31.5167	0.102605	0.102932	0.0901231	0.368959	0.371359	0.382706	0.395123	0.391479	0.346548		32.1667	0.0146636	-0.000369996	0.0151699	0.195514	0.192963	0.189867	0.517742	0.538404	0.519962		16.8833	-0.00686929	-0.00140262	-0.0182222	0.111167	0.113697	0.119871	0.302045	0.30865	0.297009
31.85	0.100794	0.103456	0.0861297	0.375745	0.375418	0.385718	0.396934	0.39665	0.351174		32.5	0.0118983	-0.000486791	0.0162215	0.201064	0.199779	0.195183	0.512738	0.533808	0.520332		17.05	-0.00552661	-0.00146256	-0.0178266	0.112558	0.115651	0.122844	0.303423	0.310868	0.297897
32.1833	0.102103	0.108933	0.0901885	0.378975	0.376706	0.385805	0.401888	0.40252	0.351872		32.8333	0.0121126	-0.00313519	0.0183052	0.204453	0.201804	0.197286	0.519417	0.540507	0.522319		17.2167	-0.00426784	-0.000167832	-0.0181862	0.115759	0.119895	0.125925	0.303723	0.308254	0.29798
32.5167	0.105856	0.107231	0.0876354	0.38035	0.379259	0.39473	0.406426	0.407954	0.36202		33.1667	0.0135925	0.000779003	0.0186946	0.210119	0.203713	0.200791	0.518093	0.537236	0.520391		17.3833	-0.00595819	-0.00099501	-0.0182821	0.11902	0.122976	0.131068	0.303735	0.309357	0.298796
32.85	0.102408	0.107558	0.0900794	0.384103	0.383448	0.389755	0.412209	0.410791	0.360994		33.5	0.015501	-0.0022199	0.0166304	0.215182	0.207354	0.201746	0.519943	0.542591	0.520702		17.55	-0.00408802	-0.000767231	-0.0189175	0.121753	0.128323	0.133046	0.304682	0.309813	0.301529
33.1833	0.103129	0.109457	0.091105	0.388053	0.384692	0.40012	0.415155	0.41138	0.360885		33.8333	0.0153646	-0.000642598	0.0165525	0.213294	0.20936	0.208347	0.519982	0.539494	0.524402		17.7167	-0.00454357	-0.000491511	-0.0170713	0.124726	0.129821	0.135599	0.303603	0.312055	0.299587
33.5167	0.107384	0.112577	0.0897739	0.389907	0.388795	0.40479	0.412209	0.412013	0.367431		34.1667	0.0172731	-0.000564694	0.0169031	0.220362	0.216876	0.204745	0.522708	0.53706	0.525805		17.8833	-0.00386024	-0.00133069	-0.0177306	0.128203	0.133477	0.13922	0.304322	0.309262	0.299371
33.85	0.106489	0.113865	0.0909305	0.393573	0.390584	0.400862	0.41701	0.415177	0.361365		34.5	0.0168252	-0.0025121	0.0177015	0.225426	0.224413	0.213683	0.522708	0.542591	0.520021		18.05	-0.0035965	-0.00083917	-0.0170353	0.132015	0.136726	0.142733	0.30419	0.31088	0.297057
34.1833	0.107406	0.113101	0.0931999	0.394948	0.390431	0.407801	0.419868	0.420217	0.37197		34.8333	0.0161436	0.000331104	0.0189673	0.224004	0.221823	0.215124	0.519339	0.545512	0.521365		18.2167	-0.00449562	-0.000299692	-0.0159204	0.133897	0.140539	0.145442	0.30503	0.3107	0.298484
34.5167	0.110548	0.111072	0.0937454	0.398745	0.403699	0.41234	0.425433	0.423993	0.371054		35.1667	0.0147415	0.000155807	0.0197267	0.228989	0.225133	0.217695	0.5208	0.539787	0.519437		18.3833	-0.0042079	0.000155848	-0.0168075	0.13723	0.144183	0.149734	0.305989	0.309825	0.299251
34.85	0.11129	0.115523	0.0937672	0.39796	0.398309	0.415548	0.430212	0.427942	0.372669		35.5	0.0168446	0.0022589	0.0186168	0.230995	0.230313	0.220362	0.517217	0.543467	0.520917		18.55	-0.00492719	0.000815209	-0.0165798	0.140215	0.14688	0.153438	0.305209	0.310976	0.298976
35.1833	0.111726	0.113276	0.0917597	0.403939	0.404332	0.412296	0.42947	0.432394	0.381332		35.8333	0.0183636	0.0059589	0.015131	0.235318	0.231365	0.223205	0.519729	0.546797	0.527538		18.7167	-0.00388421	0	-0.0163999	0.142613	0.151076	0.155608	0.306121	0.31124	0.301158
35.5167	0.111006	0.112599	0.0975205	0.405095	0.403153	0.418407	0.435274	0.436431	0.382335		36.1667	0.0140989	0.00112951	0.0212651	0.239076	0.237343	0.225542	0.523098	0.54892	0.52598		18.8833	-0.00447163	-0.000227761	-0.0164119	0.147168	0.15375	0.161062	0.306516	0.312331	0.301757
35.85	0.112468	0.120171	0.098808	0.408499	0.403502	0.417752	0.438024	0.43846	0.385369		36.5	0.0160073	0.0028431	0.0186946	0.241335	0.236467	0.231423	0.524344	0.545337	0.524344		19.05	-0.00389621	0.000179838	-0.0170593	0.150633	0.156339	0.162861	0.30678	0.313062	0.300678
36.1833	0.111093	0.115545	0.0954693	0.412973	0.412471	0.429928	0.442257	0.440054	0.389646		36.8333	0.0204667	0.0024537	0.0203694	0.241452	0.239524	0.233293	0.525123	0.541948	0.523604		19.2167	-0.00364445	0.00028773	-0.0170114	0.154325	0.159288	0.166685	0.30642	0.311995	0.300138
36.5167	0.110853	0.118666	0.100205	0.419148	0.411598	0.428073	0.438984	0.445181	0.381048		37.1667	0.0170783	0.0043816	0.0198436	0.25006	0.244256	0.235221	0.523974	0.550302	0.523546		19.3833	-0.00372836	0.000455558	-0.0169993	0.155776	0.163017	0.17015	0.305917	0.311048	0.303207
36.85	0.112359	0.11764	0.100401	0.416857	0.415155	0.428793	0.440512	0.449022	0.390606		37.5	0.0175651	0.0021421	0.0200967	0.254811	0.248268	0.235299	0.527966	0.55075	0.52337		19.55	-0.00375234	-0.00057542	-0.0170233	0.158881	0.168303	0.171564	0.30702	0.313505	0.299971
37.1833	0.118535	0.120499	0.0984807	0.424997	0.420087	0.434816	0.44852	0.447495	0.392155		37.8333	0.0181688	0.0023758	0.0214015	0.259777	0.250819	0.239583	0.527927	0.545395	0.522533		19.7167	-0.00329679	-0.000179812	-0.0168315	0.163976	0.170161	0.175425	0.306085	0.312031	0.300774
37.5167	0.115501	0.120651	0.0988953	0.423775	0.425149	0.437762	0.451313	0.450047	0.399225		38.1667	0.0191425	0.0013437	0.0204278	0.252533	0.253623	0.246476	0.523857	0.548452	0.534139		19.8833	-0.00405206	0.000239778	-0.0159804	0.164779	0.172355	0.178266	0.304262	0.311707	0.299659
37.85	0.114476	0.118797	0.100641	0.427768	0.427157	0.437042	0.455743	0.45068	0.398178		38.5	0.0187725	0.00424521	0.0240109	0.258589	0.260381	0.252319	0.525357	0.548881	0.525357		20.05	-0.00332077	0.000563458	-0.016364	0.1678	0.176815	0.183289	0.305018	0.310916	0.300246
38.1833	0.115981	0.120499	0.102038	0.432481	0.430605	0.441275	0.459169	0.454041	0.399902		38.8333	0.0202135	0.00697151	0.0202136	0.265872	0.260965	0.252922	0.529524	0.556125	0.526058		20.2167	-0.00388421	0.00089914	-0.0170953	0.172319	0.180292	0.184895	0,3070436*	0,3131576*	0,3025122*
38.5167	0.119604	0.12052	0.102605	0.434838	0.424538	0.446971	0.459103	0.461679	0.401691		39.1667	0.019123	0.00535521	0.0221025	0.262834	0.264918	0.254285	0.522436	0.546797	0.522572		20.3833	-0.0033807	0.000755269	-0.0158605	0.174405	0.182953	0.189954	0,305617*	0,3130138*	0,2994671*
38.85	0.119255	0.124754	0.103325	0.437369	0.431521	0.450484	0.462399	0.461984	0.406841		39.5	0.018422	0.0054526	0.0238746	0.271558	0.268287	0.261802	0.53077	0.549309	0.529076		20.55	-0.00330879	0.00039563	-0.0168675	0.178925	0.185962	0.19222	0,3059646*	0,3132416*	0,2991315*
39.1833	0.118906	0.122288	0.10758	0.440053	0.431303	0.451793	0.467461	0.461308	0.402368		39.8333	0.0211483	0.00315471	0.0238357	0.271422	0.26743	0.262484	0.5282	0.54929	0.523273		20.7167	-0.00431579	0.000587449	-0.016316	0.180735	0.189966	0.194474	0,3053653*	0,3106281*	0,3014453*
39.5167	0.119997	0.123728	0.105529	0.438111	0.440359	0.456288	0.467461	0.466152	0.413497		40.1667	0.0205835	0.0076337	0.0225893	0.275433	0.276972	0.261393	0.529174	0.548297	0.525999		20.8833	-0.00332077	0.000479538	-0.0165438	0.183301	0.191932	0.2	0,30666*	0,3108319*	0,3013493*
39.85	0.1198	0.122812	0.107384	0.443632	0.441559	0.454848	0.473244	0.472938	0.412384		40.5	0.0182467	0.0059589	0.0219467	0.277381	0.277984	0.267995	0.534315	0.550361	0.526175		21.05	-0.00237369	0.0012348	-0.0169754	0.186526	0.19614	0.202015	0,3068997*	0,3121507*	0,2992393*
40.1833	0.120935	0.12327	0.105507	0.448215	0.44049	0.45738	0.474881	0.471302	0.417621		40.8333	0.022823	0.00580311	0.0265619	0.27742	0.279503	0.269163	0.52707	0.55223	0.527031		21.2167	-0.00264943	0.000671361	-0.0155368	0.19011	0.198238	0.204856	0,3060367*	0,310868*	0,2982922*
40.5167	0.122877	0.1301	0.104569	0.447102	0.445967	0.46229	0.47248	0.477717	0.413453		41.1667	0.0207393	0.0071079	0.0249846	0.281587	0.281334	0.278277	0.529037	0.549543	0.529953		21.3833	-0.00378831	0.000971049	-0.0168915	0.19174	0.200935	0.207973	0,3070795*	0,3115513*	0,30057*
40.85	0.122528	0.126914	0.106707	0.448542	0.442978	0.466828	0.478721	0.479725	0.416421		41.5	0.0202719	0.0041479	0.024303	0.287429	0.28445	0.274732	0.526837	0.549991	0.525532		21.55	-0.00321287	0.0012348	-0.016304	0.192448	0.206258	0.210154	0,3069717*	0,3107601*	0,2992154*
41.1833	0.12615	0.130187	0.106205	0.456965	0.452775	0.470036	0.481645	0.486075	0.422487		41.8333	0.0218298	0.0085489	0.0260946	0.291577	0.289902	0.280029	0.528453	0.54966	0.522027		21.7167	-0.00258948	0.00305702	-0.0155728	0.197243	0.207793	0.214518	0,3065282*	0,3133975*	0,3005102*
41.5167	0.123357	0.129445	0.110286	0.456725	0.453561	0.471804	0.482911	0.48518	0.422858		42.1667	0.0204083	0.00817891	0.0254909	0.291207	0.292395	0.280828	0.530323	0.551568	0.528395		21.8833	-0.00312895	0.000947088	-0.0165318	0.202158	0.210047	0.215693	0,306648*	0,3094532*	0,2999946*
41.85	0.125539	0.129249	0.109566	0.457533	0.453997	0.476015	0.48841	0.484264	0.425739		42.5	0.0215767	0.0049852	0.0274577	0.297536	0.296036	0.287195	0.530868	0.549173	0.531043		22.05	-0.00303304	0.000563458	-0.0158245	0.201882	0.212276	0.219829	0,3050056*	0,3100767*	0,2992634*
42.1833	0.123728	0.131955	0.109522	0.461133	0.453474	0.475012	0.487603	0.487864	0.431412		42.8333	0.021713	0.0043816	0.0284314	0.297672	0.299522	0.287994	0.528784	0.545882	0.527362		22.2167	-0.00280528	0.0012348	-0.0162801	0.205994	0.214362	0.219637	0,3058209*	0,3109398*	0,2982803*
42.5167	0.128638	0.134814	0.107297	0.464123	0.459693	0.479703	0.49129	0.48985	0.430626		43.1667	0.0237188	0.00817891	0.0272825	0.299035	0.301879	0.292336	0.527733	0.545414	0.530108		22.3833	-0.00394416	0.000731289	-0.0161722	0.208524	0.217347	0.223749	0,3039387*	0,3119228*	0,3001264*
42.85	0.128442	0.131409	0.115261	0.462617	0.463271	0.478219	0.496397	0.492905	0.433551		43.5	0.0217519	0.00973681	0.0281393	0.305754	0.30665	0.2959	0.522299	0.546641	0.533321		22.55	-0.00281726	0.00121083	-0.0167596	0.209567	0.219757	0.227525	0,3063963*	0,3109637*	0,3000785*
43.1833	0.130777	0.132697	0.111246	0.46984	0.46805	0.481471	0.499888	0.495742	0.440468		43.8333	0.0238162	0.0070494	0.0289377	0.304624	0.310291	0.295939	0.529251	0.547557	0.526389		22.7167	-0.00280528	0.00221783	-0.0169394	0.213211	0.225391	0.230163	0,3054972*	0,3103884*	0,29852*
43.5167	0.129576	0.134224	0.114192	0.472393	0.465606	0.48278	0.49524	0.500586	0.438286		44.1667	0.0233877	0.0082763	0.0284314	0.310272	0.310174	0.298899	0.533146	0.552055	0.527109		22.8833	-0.00227779	0.00219387	-0.0162681	0.216041	0.226422	0.230595	0,3068878*	0,3101726*	0,3001385*
43.85	0.129751	0.137389	0.115938	0.471847	0.47475	0.486424	0.5041	0.493713	0.440643		44.5	0.0241861	0.00843211	0.028042	0.317574	0.317477	0.298412	0.530303	0.552639	0.528356		23.05	-0.00239767	0.0011389	-0.0154649	0.220452	0.228604	0.234599	0,3054733*	0,3097411*	0,3001385*
44.1833	0.12794	0.136341	0.113996	0.475033	0.470669	0.488126	0.509599	0.503052	0.442977		44.8333	0.027224	0.0116647	0.0233488	0.312862	0.324565	0.308714	0.5341	0.555463	0.524967		23.2167	-0.00164241	0.00062339	-0.0165678	0.220237	0.230139	0.237272	0,3048138*	0,3113714*	0,2992034*
44.5167	0.1325	0.135905	0.117684	0.475273	0.472633	0.494957	0.506936	0.504732	0.446251		45.1667	0.0226672	0.0097952	0.0291714	0.319717	0.326805	0.30702	0.530848	0.548082	0.5245		23.3833	-0.00173831	0.00106697	-0.0157526	0.22291	0.233627	0.240401	0,3051975*	0,311767*	0,3002583*
44.85	0.131017	0.135272	0.11572	0.477739	0.478416	0.492665	0.51237	0.505016	0.448847		45.5	0.0272629	0.0123267	0.0290935	0.318899	0.327019	0.308285	0,5324062*	0,549835*	0,5330098*		23.55	-0.00279328	0.000671361	-0.015273	0.225619	0.235378	0.241516	0,3054612*	0,3105923*	0,3005461*
45.1833	0.133657	0.137192	0.118055	0.480031	0.47619	0.491247	0.512283	0.507875	0.45367		45.8333	0.0258024	0.0106715	0.0291325	0.322248	0.327759	0.316737	0,5322114*	0,553944*	0,5277909*		23.7167	-0.00218187	0.000803217	-0.0158605	0.226459	0.238579	0.243817	0,3036509*	0,3091177*	0,2993352*
45.5167	0.13298	0.139156	0.11668	0.486883	0.487908	0.502005	0.515818	0.511213	0.456092		46.1667	0.0255882	0.0111778	0.0305345	0.3314	0.332686	0.320008	0,5270119*	0,5452588*	0,5263304*		23.8833	-0.00201404	0.000875149	-0.016304	0.229947	0.241192	0.246767	0,3036509*	0,3114673*	0,2998627*
45.85	0.135708	0.139352	0.122157	0.489981	0.485333	0.50159	0.519287	0.514007	0.456267		46.5	0.025783	0.00736101	0.0313525	0.330407	0.333075	0.321391	0,5318415*	0,5499908*	0,5271678*		24.05	-0.00177427	0.00227779	-0.0156447	0.230175	0.24371	0.247462	0,30461*	0,3104843*	0,2991795*
46.1833	0.134552	0.140007	0.120433	0.484657	0.488344	0.502594	0.517302	0.515141	0.455678		46.8333	0.0267761	0.00884101	0.0322872	0.330699	0.334477	0.327311	0,5291931*	0,5577219*	0,5272456*		24.2167	-0.00206199	0.00309299	-0.0159564	0.233508	0.243925	0.2495	0,3045621*	0,3090577*	0,3020805*
46.5167	0.134704	0.139876	0.122288	0.490221	0.484417	0.504842	0.522801	0.520378	0.458973		47.1667	0.0272825	0.012171	0.0319756	0.335743	0.337671	0.326512	0,5316857*	0,5520161*	0,5334577*		24.3833	-0.00194211	0.000587449	-0.0155847	0.234323	0.246863	0.252101	0,3047778*	0,3086141*	0,3010496*
46.85	0.136734	0.140924	0.118578	0.499015	0.492687	0.509991	0.524372	0.517891	0.459933		47.5	0.0276135	0.00813991	0.0298919	0.337087	0.342267	0.329901	0,5305172*	0,5543919*	0,5257656*		24.55	-0.00232574	0.00257749	-0.0152011	0.236133	0.249296	0.253732	0,3047178*	0,3103404*	0,2994912*
47.1833	0.136625	0.141273	0.119538	0.495764	0.489021	0.505278	0.529434	0.518873	0.46146		47.8333	0.0250235	0.0099705	0.0310798	0.338528	0.342461	0.330991	0,5330683*	0,5481603*	0,5283751*		24.7167	-0.00230177	0.00210995	-0.0156687	0.238363	0.251142	0.254871	0,3030156*	0,3084584*	0,2983522*
47.5167	0.137825	0.143695	0.123706	0.494607	0.496462	0.513068	0.530504	0.527732	0.464494		48.1667	0.0284703	0.0120931	0.0332414	0.341858	0.34916	0.33769	0,5263888*	0,5518214*	0,5283362*		24.8833	-0.00239767	0.00201403	-0.0158605	0.240641	0.254307	0.256573	0,3029317*	0,3107001*	0,2988917*
47.85	0.138043	0.145026	0.124841	0.497139	0.490788	0.516167	0.527514	0.52267	0.467527		48.5	0.025004	0.0133394	0.0310993	0.347252	0.34918	0.344467	0,5319972*	0,5492702*	0,5242078*		25.05	-0.00201404	0.00142662	-0.0148654	0.242211	0.25565	0.258024	0,3039987*	0,3090577*	0,2991554*
48.1833	0.138938	0.143128	0.126259	0.505998	0.501372	0.521404	0.535021	0.523303	0.462923		48.8333	0.0263866	0.00969781	0.0329103	0.346454	0.351419	0.342481	0,5289204*	0,5515876*	0,5253567*		25.2167	-0.00189416	0.00298509	-0.0157286	0.243709	0.256561	0.2615	0,303627*	0,3105802*	0,2998388*
48.5167	0.140924	0.145572	0.125889	0.506435	0.503009	0.517236	0.536025	0.532664	0.470058		49.1667	0.0264061	0.0130278	0.0323456	0.349355	0.351926	0.341118	0,5368852*	0,5494455*	0,5262135*		25.3833	-0.00172633	0.00232573	-0.0144818	0.243374	0.259774	0.262423	0,30455*	0,3112275*	0,2992154*
48.85	0.141469	0.14376	0.124012	0.5053	0.499692	0.523281	0.538054	0.525419	0.475033		49.5	0.0291324	0.0109441	0.0333582	0.355528	0.356541	0.343163	0,5276546*	0,5496792*	0,5275183*		25.55	-0.0015465	0.00250556	-0.0150333	0.245412	0.259654	0.264593	0,3047299*	0,3086382*	0,299599*
49.1833	0.143564	0.147165	0.128049	0.505649	0.504449	0.528889	0.535566	0.53286	0.474073		49.8333	0.0292298	0.013943	0.0351887	0.356988	0.358878	0.347116	0,5268951*	0,5502439*	0,5285699*		25.7167	-0.00222984	0.00197807	-0.0155967	0.248385	0.263922	0.264761	0,3081465*	0,3095733*	0,2988317*
49.5167	0.143171	0.146226	0.125299	0.510166	0.506478	0.519768	0.542745	0.538316	0.478438		50.1667	0.029405	0.0131057	0.0353445	0.359423	0.366336	0.350426	0,5317636*	0,5534182*	0,5246556*		25.8833	-0.00284123	0.00196609	-0.0154649	0.25119	0.265912	0.268154	0,3042024*	0,3108201*	0,2982803*
49.85	0.143608	0.147667	0.126936	0.509751	0.507308	0.527034	0.539931	0.53921	0.476539		50.5	0.0264256	0.0102626	0.0360261	0.3647	0.365323	0.347057	0,5323478*	0,5475955*	0,5237599*		26.05	-0.00302106	0.00170234	-0.015285	0.249416	0.265648	0.266679	0,3050177*	0,3095012*	0,297573*
50.1833	0.139287	0.151813	0.129314	0.516451	0.505714	0.534366	0.545015	0.537792	0.481362		50.8333	0.0304177	0.0135926	0.0322677	0.36435	0.368828	0.35399	0,5260968*	0,5495429*	0,5268952*		26.2167	-0.00178626	0.00200205	-0.0160643	0.252365	0.267147	0.270084	0,303639*	0,3089979*	0,2976688*
50.5167	0.148605	0.151965	0.131453	0.517214	0.513723	0.532533	0.546783	0.539712	0.481689		51.1667	0.0305735	0.0158709	0.0337087	0.36805	0.3699	0.360981	0,532523*	0,546875*	0,5266225*		26.3833	-0.00148657	0.00131871	-0.0146736	0.251646	0.269185	0.270827	0,3019966*	0,3083024*	0,2977768*
50.85	0.146204	0.154104	0.128136	0.518873	0.511999	0.530438	0.546892	0.544731	0.482627		51.5	0.030515	0.0135146	0.0330661	0.376482	0.372548	0.359929	0,531822*	0,5512371*	0,5204298*		26.55	-0.00129475	0.00184621	-0.0157046	0.25402	0.270383	0.270671	0,3022483*	0,3080867*	0,2989397*
51.1833	0.148452	0.1531	0.131453	0.522604	0.515927	0.54124	0.550667	0.544448	0.485202		51.8333	0.0300477	0.013943	0.0359871	0.369452	0.379247	0.366316	0,5322114*	0,5554239*	0,5237209*		26.7167	-0.00148657	0.00234972	-0.0145657	0.254343	0.272242	0.272589	0,3031355*	0,3086862*	0,2974531*
51.5167	0.14747	0.157268	0.130711	0.526249	0.516669	0.544491	0.554158	0.542636	0.488475		52.1667	0.0289182	0.0123852	0.0365908	0.373872	0.37728	0.364116	0,5276741*	0,5478487*	0,5243831*		26.8833	-0.00194211	0.00199007	-0.0150453	0.255374	0.270755	0.272074	0,302596*	0,3095972*	0,2977529*
51.85	0.146663	0.152031	0.134072	0.524175	0.518022	0.541284	0.55669	0.545364	0.490941		52.5	0.0298335	0.015092	0.0348966	0.374437	0.376189	0.367972	0,5308873*	0,5474982*	0,521053*		27.05	-0.00183423	0.00176229	-0.0155847	0.255818	0.272386	0.271211	0,3010495*	0,3072835*	0,2971054*
52.1833	0.149783	0.153864	0.134399	0.526336	0.520859	0.539429	0.555773	0.55119	0.487362		52.8333	0.0310019	0.0158515	0.0356755	0.379364	0.382479	0.367271	0,524831*	0,5500103*	0,5234288*		27.2167	-0.00215791	0.00173831	-0.0144339	0.257328	0.274268	0.274496	0,3027519*	0,3069118*	0,2971413*
52.5167	0.150547	0.151638	0.132959	0.530766	0.527907	0.548812	0.557192	0.547088	0.490439		53.1667	0.0327935	0.0185388	0.0381292	0.384953	0.385439	0.376462	0,5308873*	0,5425713*	0,5253178*		27.3833	-0.000683349	0.00173831	-0.0154169	0.25794	0.275538	0.273968	0,3038787*	0,3069358*	0,2984002*
52.85	0.153842	0.157464	0.132893	0.524437	0.524044	0.550558	0.561403	0.55322	0.492207		53.5	0.0357145	0.0161436	0.0365713	0.385284	0.389626	0.375411	0,5295046*	0,5511397*	0,5257656*		27.55	-0.000983059	0.00128275	-0.0155967	0.258743	0.274507	0.276318	0,3027519*	0,3068519*	0,2968177*
53.1833	0.155435	0.151682	0.133461	0.528278	0.52902	0.551234	0.556864	0.551169	0.494105		53.8333	0.0296972	0.0165136	0.0387134	0.3891	0.391476	0.377027	0,524753*	0,5473814*	0,5179177*		27.7167	-0.00238568	0.00184621	-0.016352	0.259882	0.277313	0.276881	0,3030395*	0,3074633*	0,2963381*
53.5167	0.154431	0.155522	0.134486	0.536679	0.526707	0.549139	0.562123	0.555642	0.500936		54.1667	0.0314887	0.0168446	0.038285	0.384817	0.3943	0.380863	0,5337888*	0,547985*	0,5286088*		27.8833	-0.00097106	0.00197807	-0.0157406	0.260002	0.276845	0.277828	0,3000544*	0,3071875*	0,2975849*
53.85	0.155457	0.152773	0.134748	0.537356	0.527339	0.554486	0.562821	0.559788	0.499146		54.5	0.0334945	0.0205251	0.0374866	0.394086	0.394728	0.380727	0,5323283*	0,5512761*	0,5185799*		28.05	-0.00136668	0.00171432	-0.0145418	0.260985	0.278631	0.279435	0,3024761*	0,3060367*	0,2967817*
54.1833	0.15046	0.1555	0.138283	0.534999	0.536025	0.547481	0.561316	0.563345	0.503205		54.8333	0.0323066	0.0156567	0.0384213	0.39134	0.397552	0.379851	0,5289399*	0,5438566*	0,5260967*		28.2167	-0.00176229	0.00153451	-0.015321	0.262172	0.280214	0.279231	0,3028238*	0,3037948*	0,2955349*
54.5167	0.155348	0.15657	0.140487	0.53849	0.532358	0.557366	0.572794	0.564894	0.505845		55.1667	0.0311577	0.0158515	0.0401155	0.393696	0.39983	0.386822	0,5273236*	0,5504192*	0,5218125*		28.3833	-0.0014386	0.000551477	-0.0152371	0.262147	0.280046	0.277493	0,3004382*	0,3063604*	0,2956908*
54.85	0.154016	0.158774	0.138458	0.544273	0.537923	0.559548	0.576765	0.559286	0.505824		55.5	0.0332413	0.0181104	0.0376229	0.399051	0.399986	0.389509	0,5276936*	0,5469334*	0,5229224*		28.55	-0.00216989	0.00151053	-0.0164119	0.264006	0.27778	0.278895	0,3012412*	0,306648*	0,2956069*
55.1833	0.15801	0.161305	0.141906	0.541305	0.539603	0.555358	0.571135	0.565396	0.502289		55.8333	0.0339618	0.0178962	0.0397455	0.397708	0.402888	0.390756	0,5315299*	0,5413834*	0,5281219*		28.7167	-0.00105499	0.00140263	-0.0156447	0.262303	0.280717	0.279063	0,2996948*	0,3053774*	0,2948756*
55.5167	0.156264	0.156199	0.139178	0.545561	0.538534	0.567317	0.574736	0.571594	0.5101		56.1667	0.0334166	0.019493	0.0372919	0.402342	0.40096	0.391028	0,5302056*	0,5519966*	0,5218515*		28.8833	-0.00086318	0.00220585	-0.015285	0.262735	0.281784	0.280142	0,2993951*	0,3030396*	0,2947917*
55.85	0.157857	0.164709	0.145877	0.553678	0.537443	0.562254	0.573361	0.569695	0.510712		56.5	0.0348382	0.0156178	0.0382266	0.405848	0.412021	0.393618	0,5276741*	0,5467776*	0,5262719*		29.05	-0.00220585	0.0015465	-0.0155967	0.264341	0.281617	0.281664	0,2992753*	0,3076551*	0,2950195*
56.1833	0.158337	0.161916	0.145637	0.550383	0.540629	0.56304	0.576198	0.571637	0.511868		56.8333	0.0376813	0.0195709	0.0387914	0.412897	0.411729	0.394378	0,5311793*	0,5457066*	0,5188525*		29.2167	-0.00152253	0.000671361	-0.0151052	0.266751	0.282887	0.282	0,3004261*	0,3044302*	0,2933771*
56.5167	0.155588	0.162745	0.142407	0.549096	0.542811	0.56736	0.577617	0.569935	0.517062		57.1667	0.0381876	0.0197851	0.041615	0.40834	0.413715	0.405809	0,528531*	0,5466996*	0,5252009*		29.3833	-0.00128275	0.00196609	-0.0150572	0.263118	0.282612	0.280909	0,3004741*	0,3048499*	0,2941444*
56.85	0.162265	0.162898	0.141447	0.547306	0.543204	0.565833	0.581588	0.570372	0.513548		57.5	0.034955	0.0204862	0.0397845	0.405517	0.415526	0.400376	0,5249673*	0,5399424*	0,5191446*		29.55	-0.00107896	0.00202602	-0.0150453	0.261812	0.285393	0.283882	0,2991914*	0,3046101*	0,2933771*
57.1833	0.161479	0.165822	0.142822	0.552151	0.545888	0.565244	0.587414	0.571223	0.515621		57.8333	0.0337087	0.0232904	0.042725	0.407308	0.421173	0.402596	0,5248894*	0,550614*	0,5263693*		29.7167	-0.00139065	0.00178626	-0.0147336	0.265936	0.283918	0.282408	0,2980044*	0,3038668*	0,2942283*
57.5167	0.157573	0.163509	0.142691	0.554813	0.547503	0.565505	0.583246	0.568691	0.521382		58.1667	0.0339618	0.0190451	0.038655	0.411261	0.42166	0.407951	0,5240715*	0,5445187*	0,522533*		29.8833	-0.00149855	0.00153451	-0.0152131	0.265576	0.284638	0.286892	0,2986039*	0,3058809*	0,2939285*
57.85	0.159734	0.165036	0.14627	0.555839	0.554071	0.574889	0.586541	0.572598	0.520749		58.5	0.0388497	0.0197656	0.0445165	0.416656	0.419265	0.409879	0,5225914*	0,5445771*	0,5145877*		30.05	-0.00197807	0.00173831	-0.0152011	0.266895	0.285453	0.283307	0,2975249*	0,3064923*	0,2947678*
58.1833	0.162396	0.164404	0.150438	0.557148	0.549968	0.567753	0.58724	0.578445	0.520269		58.8333	0.0376423	0.0214988	0.0386745	0.417181	0.426451	0.410483	0,5234677*	0,5456676*	0,5160483*		30.2167	-0.00146258	0.0011389	-0.0152371	0.264545	0.285956	0.284314	0,2989395*	0,306816*	0,2942881*
58.5167	0.162876	0.165953	0.144939	0.562036	0.547634	0.575151	0.590557	0.5755	0.523695		59.1667	0.0333776	0.0215767	0.0415371	0.417571	0.426353	0.412294	0,5258241*	0,5489002*	0,5203325*		30.3833	-0.000359669	0.00350058	-0.0145537	0.265696	0.288845	0.285956	0,2993472*	0,3051974*	0,29442*
58.85	0.164534	0.169073	0.14819	0.56125	0.555751	0.579668	0.589618	0.579799	0.524546		59.5	0.0397066	0.021343	0.0496381	0.423023	0.428768	0.408672	0,5247141*	0,5474201*	0,5220073*		30.55	-0.00121082	0.00320089	-0.014278	0.26747	0.290656	0.285153	0,3007617*	0,3068519*	0,2954271*
59.1833	0.165669	0.168113	0.147928	0.557453	0.556624	0.580191	0.590295	0.583901	0.527165		59.8333	0.0372529	0.022083	0.0414397	0.42314	0.429158	0.41317	0,5224552*	0,5466219*	0,5135362*		30.7167	-0.00117487	0.00268538	-0.0150093	0.26789	0.286604	0.284302	0,2996829*	0,3051974*	0,2948996*
59.5167	0.164491	0.166455	0.14867	0.560094	0.560094	0.577224	0.593852	0.580104	0.525179		60.1667	0.0384213	0.0222193	0.0414981	0.423452	0.437609	0.416636	0,5214425*	0,5446355*	0,5181904*		30.8833	-0.00100702	0.00273334	-0.0154649	0.267183	0.289277	0.285381	0,3006778*	0,3060726*	0,2933051*
59.85	0.171343	0.17335	0.150481	0.560487	0.559941	0.582461	0.599874	0.590011	0.522386		60.5	0.0408165	0.0256856	0.0444581	0.421017	0.437745	0.416032	0,5206636*	0,5385987*	0,5213256*		31.05	-0.000539478	0.00155849	-0.0149613	0.269089	0.289793	0.28628	0,300498*	0,3047899*	0,2943602*
60.1833	0.171146	0.169859	0.152053	0.558043	0.561992	0.579886	0.597365	0.581435	0.532904		60.8333	0.0378955	0.0215183	0.039395	0.426081	0.437823	0.417376	0,5258241*	0,5354244*	0,5137114*		31.2167	-0.00122282	0.00255351	-0.0141461	0.266212	0.289912	0.285956	0,2997548*	0,3054013*	0,2950554*
60.5167	0.169073	0.174747	0.146248	0.564633	0.562407	0.587349	0.596776	0.58748	0.531508		61.1667	0.0397844	0.0239135	0.0442829	0.42758	0.443042	0.418486	0,5233899*	0,5388324*	0,5158146*		31.3833	-0.00089914	0.0021579	-0.014302	0.268118	0.290608	0.284961	0,2987838*	0,3030516*	0,2949115*
60.85	0.167153	0.176427	0.152598	0.569477	0.564654	0.58772	0.597736	0.586629	0.536636		61.5	0.038285	0.0231151	0.048197	0.429878	0.444016	0.417162	0,525493*	0,5373718*	0,5174894*		31.55	-0.000611409	0.00281726	-0.0150692	0.267902	0.289301	0.286604	0,2987478*	0,3052575*	0,2933891*
61.1833	0.170186	0.170077	0.155522	0.570153	0.563127	0.58868	0.602166	0.589989	0.536701		61.8333	0.038246	0.0210898	0.0442439	0.435818	0.444873	0.421602	0,5205467*	0,5407602*	0,5204493*		31.7167	-0.000779238	0.00368041	-0.0151532	0.269772	0.292454	0.287934	0,2975729*	0,3044181*	0,2961944*
61.5167	0.174267	0.174572	0.155217	0.573187	0.561665	0.588505	0.602973	0.586978	0.535828		62.1667	0.0390639	0.0245367	0.0463665	0.435506	0.443529	0.426782	0,5242272*	0,5367098*	0,5184046*		31.8833	-0.00104299	0.00305702	-0.0147216	0.268393	0.29273	0.287743	0,299467*	0,3042624*	0,2936168*
61.85	0.17143	0.176056	0.153602	0.572903	0.569913	0.587916	0.604763	0.592433	0.534585		62.5	0.0401545	0.025413	0.0457434	0.434084	0.448397	0.422342	0,5205857*	0,5409355*	0,513478*		32.05	-0.000323698	0.00252953	-0.0138344	0.270156	0.291531	0.287838	0,2986039*	0,3062285*	0,2955349*
62.1833	0.17095	0.178631	0.153405	0.576023	0.567578	0.58964	0.603388	0.598543	0.535239		62.8333	0.0378955	0.0224919	0.0475739	0.436304	0.446645	0.427444	0,5204299*	0,5405461*	0,5110049*		32.2167	-0.00022779	0.00233773	-0.0149374	0.270156	0.291663	0.288618	0,2991434*	0,3043343*	0,2928497*
62.5167	0.171277	0.175249	0.154518	0.567491	0.564589	0.592193	0.60893	0.591211	0.538578		63.1667	0.0393171	0.027594	0.0442439	0.439887	0.449235	0.428554	0,521793*	0,5367098*	0,5191251*		32.3833	-0.000143871	0.00267339	-0.0145058	0.269532	0.293257	0.287419	0,299575*	0,3055572*	0,2961224*
62.85	0.176318	0.178195	0.157377	0.582417	0.56568	0.595641	0.605461	0.593197	0.538229		63.5	0.0413228	0.027224	0.0472623	0.440433	0.456557	0.42427	0,5182488*	0,5415392*	0,5088823*		32.55	0.000839163	0.00376432	-0.0135228	0.270419	0.29243	0.288845	0,3004021*	0,3038428*	0,2956668*
63.1833	0.176645	0.181141	0.159385	0.580148	0.566378	0.593197	0.614539	0.59682	0.542266		63.8333	0.0397844	0.0271461	0.044906	0.436947	0.452195	0.432916	0,524383*	0,5402735*	0,5133222*		32.7167	0.000467531	0.00321287	-0.0126356	0.269664	0.294959	0.289001	0,3000185*	0,305833*	0,2961464*
63.5167	0.175162	0.180333	0.15729	0.580737	0.57406	0.599678	0.610785	0.59874	0.543204		64.1667	0.0422576	0.0223946	0.0485086	0.443977	0.451747	0.431728	0,5232536*	0,5373718*	0,5190278*		32.8833	0.000299692	0.00320089	-0.0123599	0.274927	0.295007	0.290188	0,2998148*	0,3060607*	0,29653*
63.85	0.178129	0.181686	0.160803	0.580475	0.571986	0.597714	0.610109	0.600202	0.541873		64.5	0.0409528	0.0247509	0.0480413	0.449682	0.452993	0.431105	0,5203714*	0,5419286*	0,5170998*		33.05	0.000851151	0.00406404	-0.013271	0.273477	0.295223	0.291699	0,2992992*	0,3070797*	0,2959186*
64.1833	0.175292	0.177584	0.160738	0.585538	0.574322	0.596318	0.61707	0.597321	0.543924		64.8333	0.0384018	0.023933	0.0468339	0.449352	0.457706	0.432585	0,516652*	0,5394945*	0,5142177*		33.2167	0.00166635	0.00456754	-0.0126596	0.272949	0.29448	0.289517	0,2997548*	0,3052935*	0,2961824*
64.5167	0.175794	0.185636	0.162221	0.580781	0.572641	0.594987	0.609891	0.597998	0.54855		65.1667	0.0405439	0.0226282	0.0469507	0.44647	0.459828	0.435642	0,5251035*	0,5380534*	0,5155225*		33.3833	0.00116284	0.00378831	-0.0130912	0.27428	0.295187	0.290751	0,2993592*	0,3057968*	0,2949235*
64.85	0.1749	0.185374	0.160672	0.586607	0.577158	0.598412	0.61875	0.602777	0.541436		65.5	0.0436402	0.0227061	0.0469897	0.452876	0.467637	0.43646	0,5232147*	0,5423961*	0,5162628*		33.55	0.00125876	0.0034886	-0.0124558	0.273788	0.297009	0.290188	0,30057*	0,3053653*	0,295571*
65.1833	0.178588	0.181643	0.164447	0.583137	0.579842	0.601337	0.616742	0.608908	0.54735		65.8333	0.0429976	0.0266593	0.0541949	0.451124	0.461036	0.43757	0,5220072*	0,5392025*	0,5139062*		33.7167	0.00111489	0.00384824	-0.0128274	0.273477	0.294636	0.28972	0,2977048*	0,3049338*	0,2953432*
65.5167	0.178217	0.181097	0.158795	0.590251	0.576285	0.600616	0.619667	0.605286	0.549816		66.1667	0.0428029	0.0290156	0.0479244	0.4557	0.463061	0.436518	0,5186383*	0,5369436*	0,5155225*		33.8833	0.00112689	0.00445965	-0.0127915	0.274064	0.295799	0.292238	0,2998987*	0,3062045*	0,2957747*
65.85	0.17586	0.184567	0.162549	0.582024	0.583159	0.612007	0.617943	0.611353	0.545321		66.5	0.0412839	0.0282366	0.0500081	0.453967	0.466021	0.44016	0,5154057*	0,539923*	0,5123485*		34.05	0.000191793	0.00414795	-0.0129234	0.275383	0.294995	0.291027	0,2991553*	0,305785*	0,2951393*
66.1833	0.18125	0.185134	0.164207	0.587589	0.57694	0.601293	0.614648	0.601795	0.552936		66.8333	0.0406997	0.0265814	0.0523059	0.451163	0.464658	0.436129	0,5184825*	0,5359699*	0,5084343*		34.2167	0.000755251	0.00471139	-0.0128394	0.27416	0.298256	0.289421	0,3004021*	0,3041905*	0,2939646*
66.5167	0.17898	0.184872	0.162331	0.585887	0.581152	0.602929	0.620387	0.606137	0.555468		67.1667	0.0418876	0.0288208	0.0486449	0.455641	0.469915	0.441329	0,515172*	0,5398645*	0,5173336*		34.3833	0.000851151	0.00426784	-0.0123839	0.2735	0.296794	0.290991	0,3003302*	0,3059648*	0,2959905*
66.85	0.184436	0.18461	0.164338	0.590251	0.585516	0.603213	0.621282	0.611505	0.554377		67.5	0.0449839	0.0258609	0.054156	0.464054	0.468299	0.441504	0,5207804*	0,5344898*	0,5155809*		34.55	0.00218186	0.00463948	-0.0133789	0.274196	0.297477	0.291375	0,2989755*	0,3085423*	0,2938686*
67.1833	0.183083	0.187382	0.16209	0.593437	0.582024	0.604893	0.62294	0.610305	0.556471		67.8333	0.0469312	0.0285093	0.0515076	0.460685	0.476692	0.44902	0,5204883*	0,5377614*	0,5118419*		34.7167	0.00157045	0.00485526	-0.0129713	0.274987	0.297357	0.292502	0,2980404*	0,3043463*	0,294588*
67.5167	0.182363	0.189477	0.16676	0.59743	0.583334	0.600529	0.623791	0.611505	0.551431		68.1667	0.0417902	0.0261724	0.0514101	0.458017	0.475232	0.443899	0,5200209*	0,5375471*	0,5137114*		34.8833	0.00139062	0.005119	-0.0131391	0.277516	0.295115	0.290572	0,2986158*	0,3056891*	0,2952353*
67.85	0.186443	0.191113	0.163989	0.597125	0.586847	0.611396	0.62043	0.611876	0.553962		68.5	0.0477297	0.0293077	0.0529291	0.458056	0.471357	0.448943	0,5223772*	0,5364372*	0,5125235*		35.05	0.00149852	0.00444766	-0.0132111	0.275251	0.297897	0.290584	0,2976089*	0,3060247*	0,2949954*
68.1833	0.182625	0.188407	0.167677	0.591517	0.587174	0.608429	0.627152	0.608712	0.559723		68.8333	0.0438349	0.0295998	0.0549543	0.460432	0.4779	0.443042	0,5161457*	0,5319777*	0,5124651*		35.2167	0.00145057	0.00474736	-0.0120122	0.275059	0.294924	0.293005	0,2984839*	0,3051257*	0,2955469*
68.5167	0.185658	0.191441	0.168615	0.595488	0.589596	0.612116	0.628963	0.612836	0.558021		69.1667	0.0451786	0.031255	0.0512933	0.460393	0.478718	0.451124	0,5193783*	0,5304197*	0,5150551*		35.3833	0.00116284	0.0049152	-0.0120003	0.275514	0.297009	0.290919	0,2996349*	0,3057729*	0,2968177*
68.85	0.188385	0.191942	0.163945	0.595794	0.587022	0.611069	0.633807	0.615084	0.563061		69.5	0.0475349	0.0258219	0.0504949	0.460276	0.476595	0.447794	0,5131272*	0,534295*	0,5071491*		35.55	0.00190613	0.00479533	-0.0119523	0.275143	0.297381	0.291819	0,2983043*	0,305617*	0,2961344*
69.1833	0.187011	0.194081	0.169008	0.606792	0.587654	0.608232	0.631843	0.616088	0.559461		69.8333	0.043757	0.0276135	0.0539417	0.462107	0.478367	0.453129	0,5171973*	0,5302058*	0,5115304*		35.7167	0.0017263	0.00513098	-0.0124558	0.275047	0.297021	0.291255	0,2988916*	0,3053533*	0,2945159*
69.5167	0.191222	0.193034	0.169313	0.596689	0.593175	0.612509	0.633763	0.615717	0.563061		70.1667	0.0463275	0.0310408	0.0534744	0.465651	0.482768	0.459497	0,5169441*	0,5360866*	0,5148993*		35.8833	0.00167835	0.00484327	-0.0120003	0.277504	0.29828	0.294444	0,2988916*	0,3067079*	0,2942642*
69.85	0.185723	0.195478	0.170579	0.601358	0.591167	0.615128	0.635094	0.629421	0.563367		70.5	0.0461717	0.0286066	0.0535717	0.468669	0.483196	0.449722	0,5136336*	0,5321919*	0,5075775*		36.05	0.00244559	0.0052149	-0.0125637	0.276977	0.297849	0.290236	0,2982083*	0,3044423*	0,2955469*
70.1833	0.188102	0.192728	0.173634	0.602908	0.596448	0.617834	0.6366	0.616219	0.563018		70.8333	0.0478659	0.0318198	0.0534159	0.46532	0.476829	0.457044	0,5161652*	0,5286869*	0,5081422*		36.2167	0.00290114	0.00501111	-0.0121561	0.275886	0.297645	0.290596	0,2982802*	0,3050777*	0,2930534*
70.5167	0.188756	0.195892	0.16879	0.602057	0.595663	0.619208	0.634331	0.61216	0.56149		71.1667	0.0473791	0.0290545	0.0571549	0.472817	0.483216	0.457044	0,5164768*	0,5375861*	0,5036633*		36.3833	0.00157045	0.00474736	-0.0119283	0.274699	0.297789	0.291279	0,29846*	0,3060846*	0,2957388*
70.85	0.189258	0.196961	0.172478	0.605155	0.596318	0.614189	0.63372	0.621849	0.561207		71.5	0.0435428	0.0329297	0.0531628	0.471026	0.482496	0.458407	0,5180736*	0,5320559*	0,508006*		36.55	0.00278126	0.00508304	-0.0124798	0.274448	0.29695	0.291543	0,2982322*	0,304766*	0,2947078*
71.1833	0.190589	0.195521	0.172456	0.602951	0.589705	0.619405	0.639939	0.621979	0.573798		71.8333	0.0466196	0.0313329	0.0555775	0.47013	0.483878	0.4579	0,5186383*	0,5326593*	0,5105765*		36.7167	0.00185816	0.00576637	-0.0123719	0.274879	0.295919	0.293701	0,2987478*	0,3044543*	0,2939405*
71.5167	0.188342	0.194343	0.169073	0.601489	0.594593	0.614779	0.643387	0.61995	0.574627		72.1667	0.0477102	0.0311576	0.0578559	0.468923	0.492914	0.456226	0,5200015*	0,5308287*	0,5051238*		36.8833	0.00249356	0.00514299	-0.0118923	0.275658	0.295343	0.292106	0,2988197*	0,3048738*	0,2934251*
71.85	0.194234	0.195761	0.171692	0.605788	0.595663	0.620365	0.634702	0.625689	0.569543		72.5	0.0470091	0.0296387	0.0550517	0.471707	0.487714	0.45422	0,5171583*	0,5270317*	0,5035659*		37.05	0.00276928	0.00615	-0.0111731	0.276521	0.296722	0.292298	0,299491*	0,3035311*	0,2919025*
72.1833	0.194103	0.195958	0.173001	0.607774	0.590971	0.61875	0.644063	0.624249	0.575674		72.8333	0.0453928	0.0315082	0.0590048	0.469351	0.487773	0.461464	0,5190278*	0,5245194*	0,5014627*		37.2167	0.00236167	0.00527485	-0.0113169	0.273908	0.295763	0.289613	0,2986638*	0,3026799*	0,2930654*
72.5167	0.19718	0.195128	0.177453	0.60162	0.595052	0.615826	0.635094	0.619907	0.570765		73.1667	0.0497938	0.0342345	0.0573301	0.479127	0.493303	0.459186	0,5194367*	0,5310429*	0,5047149*		37.3833	0.00333272	0.00562251	-0.0111731	0.274244	0.295487	0.290919	0,30045*	0,3031116*	0,2935929*
72.85	0.197681	0.200256	0.174267	0.608101	0.601271	0.629399	0.646354	0.619645	0.56963		73.5	0.0477686	0.028665	0.0569991	0.475836	0.496594	0.459419	0,5111994*	0,5312376*	0,5017159*		37.55	0.00336869	0.00556256	-0.0115807	0.274292	0.295655	0.291591	0,2985799*	0,3044662*	0,2944081*
73.1833	0.19779	0.19934	0.177475	0.61168	0.600442	0.621368	0.638433	0.621762	0.573449		73.8333	0.0477881	0.031664	0.0577975	0.477218	0.48937	0.467326	0,5168272*	0,5232342*	0,5068959*		37.7167	0.00262542	0.0054307	-0.0120482	0.273021	0.29828	0.291219	0,2977887*	0,304814*	0,2962063*
73.5167	0.196699	0.198664	0.176165	0.604501	0.596034	0.62067	0.647467	0.624969	0.571724		74.1667	0.0477881	0.0320924	0.0547207	0.475368	0.493849	0.458582	0,5146657*	0,5273432*	0,5099338*		37.8833	0.00220583	0.00579034	-0.0114128	0.277061	0.297621	0.29237	0,297417*	0,3037108*	0,2939166*
73.85	0.195412	0.204381	0.177889	0.611483	0.601598	0.628613	0.641815	0.623944	0.575456		74.5	0.0455681	0.0288403	0.0560254	0.475816	0.485825	0.462652	0,5110046*	0,5286671*	0,5013264*		38.05	0.00299706	0.00609005	-0.0110652	0.276749	0.29635	0.291435	0,2980524*	0,3031116*	0,2957627*
74.1833	0.198881	0.199842	0.179242	0.611723	0.594921	0.620561	0.635683	0.626955	0.569412		74.8333	0.0510791	0.0356171	0.0574275	0.478348	0.495777	0.468066	0,5108296*	0,5286089*	0,5022417*		38.2167	0.00268537	0.00662953	-0.0118684	0.274915	0.298136	0.291231	0,2965778*	0,3053294*	0,2941203*
74.5167	0.201042	0.202198	0.178959	0.608057	0.608756	0.618248	0.643888	0.62342	0.572227		75.1667	0.0518191	0.0343513	0.0558112	0.477627	0.492524	0.46088	0,5154446*	0,5260384*	0,5036243*		38.3833	0.00332074	0.00574239	-0.0109692	0.276162	0.296206	0.293269	0,2981604*	0,3042383*	0,2943841*
74.85	0.201304	0.200344	0.179526	0.609869	0.607425	0.622067	0.646267	0.625493	0.57838		75.5	0.0505533	0.0318976	0.0591217	0.479906	0.491434	0.466099	0,5127962*	0,5241884*	0,5054938*		38.55	0.00267336	0.00607807	-0.0105736	0.274915	0.298424	0.29273	0,2992512*	0,3043943*	0,2943961*
75.1833	0.202177	0.205974	0.182406	0.613535	0.603322	0.626737	0.648689	0.619928	0.580431		75.8333	0.0514101	0.0335918	0.0597448	0.487208	0.500625	0.461717	0,5102257*	0,5275379*	0,5048901*		38.7167	0.00249356	0.00708509	-0.0115447	0.27344	0.299563	0.291567	0,2991314*	0,3039986*	0,2923581*
75.5167	0.200933	0.206738	0.182625	0.617026	0.600835	0.629421	0.651155	0.630774	0.580606		76.1667	0.0491122	0.0314887	0.0568433	0.478465	0.49529	0.464132	0,5115889*	0,5298162*	0,5048511*		38.8833	0.00359647	0.00640175	-0.0107055	0.276641	0.298916	0.293916	0,2970455*	0,3061085*	0,2941563*
75.85	0.200627	0.206301	0.18317	0.617528	0.607032	0.625471	0.650457	0.632432	0.583443		76.5	0.0515659	0.0350718	0.0592969	0.478659	0.494608	0.469312	0,5106738*	0,5299332*	0,5082201*		39.05	0.00246957	0.00654562	-0.0111131	0.274999	0.29689	0.292166	0,298508*	0,3051855*	0,2939046*
76.1833	0.201849	0.205079	0.183716	0.615455	0.605657	0.626933	0.650217	0.629792	0.579646		76.8333	0.0523254	0.0343708	0.0579143	0.481717	0.496283	0.467248	0,5153862*	0,5271679*	0,5078502*		39.2167	0.00368038	0.00697719	-0.0108134	0.275562	0.299563	0.292202	0,2981963*	0,3032794*	0,2928135*
76.5167	0.20246	0.207065	0.183541	0.611069	0.600136	0.631341	0.64391	0.631974	0.577573		77.1667	0.0485086	0.0358508	0.0601538	0.484014	0.498211	0.471532	0,5074607*	0,524169*	0,5031959*		39.3833	0.00360845	0.0066655	-0.0109093	0.275838	0.296782	0.292478	0,2961702*	0,3049458*	0,293401*
76.85	0.201827	0.207523	0.184152	0.615673	0.606268	0.62881	0.64642	0.631494	0.579711		77.5	0.051157	0.0358118	0.0591217	0.480665	0.503001	0.465145	0,511803*	0,5266616*	0,4994764*		39.55	0.00400406	0.00503509	-0.0107295	0.276042	0.298808	0.293281	0,2992153*	0,3029916*	0,292442*
77.1833	0.201566	0.206585	0.18389	0.616503	0.605854	0.631472	0.648864	0.63001	0.579537		77.8333	0.0525592	0.0357924	0.0608743	0.483333	0.505065	0.465748	0,5086486*	0,5227084*	0,5049291*		39.7167	0.00338067	0.00728889	-0.0111011	0.275407	0.297309	0.293029	0,2982561*	0,3031235*	0,2928856*
77.5167	0.204075	0.209683	0.184305	0.615717	0.604697	0.632891	0.647991	0.633742	0.585581		78.1667	0.0523643	0.0345655	0.0631722	0.490246	0.497763	0.468358	0,510654*	0,522689*	0,5059222*		39.8833	0.00374033	0.00647368	-0.0107295	0.274328	0.298868	0.291783	0,2999946*	0,3039266*	0,2932093*
77.85	0.203901	0.208832	0.188407	0.618903	0.608167	0.638979	0.654036	0.630337	0.584512		78.5	0.0541949	0.0348382	0.0635032	0.489331	0.501404	0.466683	0,5067986*	0,52376*	0,5058054*		40.05	0.00314091	0.00701315	-0.0109812	0,2759821*	0,2978127*	0,2934729*	0,2978967*	0,3032435*	0,2924061*
78.1833	0.204402	0.207087	0.185636	0.620212	0.604086	0.634723	0.65541	0.629661	0.580279		78.8333	0.0527344	0.037915	0.0621011	0.489311	0.502144	0.475466	0,5055717*	0,5180153*	0,5037412*		40.2167	0.00334472	0.00661754	-0.0106576	0,2755385*	0,2989994*	0,2920583*	0,297369*	0,303639*	0,2929934*
78.5167	0.206563	0.214484	0.187403	0.622373	0.606835	0.634091	0.647991	0.63145	0.585407		79.1667	0.0517607	0.0376229	0.0623543	0.485222	0.504228	0.466839	0,5054549*	0,5250063*	0,5041112*		40.3833	0.00344062	0.00697719	-0.00881137	0,2750109*	0,2987957*	0,2921064*	0,2962782*	0,3048499*	0,2938566*
78.85	0.20617	0.210753	0.186378	0.625864	0.612313	0.626868	0.652704	0.637473	0.585625		79.5	0.0525007	0.036396	0.0645743	0.48789	0.502027	0.469565	0,5061557*	0,5191058*	0,499827*		40.55	0.00338067	0.00745671	-0.0089912	0,2748311*	0,3008578*	0,2939164*	0,2978606*	0,3040346*	0,2955949*
79.1833	0.208854	0.210404	0.187076	0.626388	0.60677	0.633218	0.652137	0.630818	0.580672		79.8333	0.0540002	0.0399207	0.0613222	0.487208	0.502242	0.466079	0,5118809*	0,5203327*	0,5012291*		40.7167	0.00427981	0.00750467	-0.00961457	0,2774805*	0,3009417*	0,2927057*	0,2983161*	0,3040346*	0,293473*
79.5167	0.209312	0.212498	0.191986	0.620539	0.604741	0.635575	0.66008	0.631668	0.589073		80.1667	0.0557918	0.0373502	0.0650223	0.493498	0.509057	0.470695	0,5142762*	0,5187165*	0,4977822*		40.8833	0.00347659	0.00800817	-0.00939879	0,2770011*	0,2987478*	0,2932931*	0,2961583*	0,3049458*	0,2937368*
79.85	0.209269	0.213437	0.190153	0.625144	0.608756	0.642754	0.65373	0.632367	0.58916		80.5	0.0530655	0.0380123	0.0650418	0.486429	0.501755	0.469585	0,5055328*	0,5222023*	0,497237*		41.05	0.00436372	0.00713304	-0.00939879	0,2776245*	0,2984601*	0,2905357*	0,2977287*	0,3032075*	0,2937847*
80.1833	0.210185	0.214986	0.190066	0.621849	0.60917	0.637407	0.664968	0.634614	0.587589		80.8333	0.0555386	0.0372334	0.0650418	0.488824	0.504987	0.471844	0,5100894*	0,5166911*	0,4974317*		41.2167	0.00447161	0.00722894	-0.00977043	0,2745673*	0,2983642*	0,2926937*	0,2977048*	0,3039148*	0,2928497*
80.5167	0.211407	0.218718	0.18784	0.624402	0.605286	0.640092	0.659644	0.636535	0.58844		81.1667	0.0540586	0.0385771	0.0662491	0.484871	0.505085	0.476926	0,5128157*	0,52154*	0,4955622*		41.3833	0.00421986	0.00732485	-0.0096865	0,2758502*	0,2976688*	0,2927777*	0,298568*	0,3032435*	0,293317*
80.85	0.209727	0.215662	0.192772	0.623311	0.615411	0.641684	0.657462	0.634658	0.583923		81.5	0.0562784	0.0362597	0.067437	0.486254	0.501638	0.473246	0,5090572*	0,5191838*	0,4995543*		41.55	0.00442365	0.00736081	-0.00937481	0,2781399*	0,3000666*	0,2912071*	0,2988077*	0,304754*	0,2917707*
81.1833	0.21012	0.214746	0.192488	0.621652	0.609716	0.637626	0.654821	0.636927	0.591953		81.8333	0.0557918	0.0369997	0.0648665	0.48715	0.508201	0.47531	0,5041697*	0,5199043*	0,4958543*		41.7167	0.00487922	0.0073728	-0.0104538	0,2762938*	0,2986279*	0,292466*	0,2976329*	0,3041545*	0,2913151*
81.5167	0.211538	0.219983	0.194037	0.62198	0.613316	0.639502	0.655432	0.634484	0.586258		82.1667	0.0558891	0.0406607	0.0649249	0.487344	0.504442	0.471882	0,5022028*	0,5153085*	0,4986196*		41.8833	0.00478332	0.00703712	-0.00956662	0,2755984*	0,2978127*	0,2917346*	0,2981843*	0,3051735*	0,2913271*
81.85	0.212324	0.215968	0.196459	0.625318	0.612815	0.636054	0.652966	0.642536	0.590164		82.5	0.0549544	0.0403297	0.0668528	0.490889	0.504033	0.470714	0,5074409*	0,5180542*	0,4949586*		42.05	0.00454353	0.00721695	-0.00902714	0,2753467*	0,2979805*	0,2915069*	0,2975968*	0,3033274*	0,2931614*
82.1833	0.214964	0.217037	0.196067	0.6227	0.613055	0.632367	0.658073	0.641117	0.594463		82.8333	0.0568823	0.0406023	0.0670475	0.489681	0.504403	0.474745	0,5069738*	0,5264668*	0,4964775*		42.2167	0.00453155	0.00790027	-0.0103579	0,2771329*	0,2991195*	0,2925738*	0,2989275*	0,3043823*	0,2929215*
82.5167	0.213895	0.221598	0.195194	0.626475	0.610349	0.630774	0.659011	0.637189	0.594768		83.1667	0.0585179	0.044906	0.0638928	0.488746	0.503274	0.478815	0,5044617*	0,5169832*	0,4986196*		42.3833	0.00392015	0.00757659	-0.00941077	0,2763056*	0,2988317*	0,2937846*	0,2986158*	0,3048379*	0,2942763*
82.85	0.212891	0.21887	0.192488	0.629573	0.616066	0.639219	0.658989	0.635946	0.597889		83.5	0.0564342	0.0381486	0.0686636	0.490616	0.511881	0.474959	0,502748*	0,5221049*	0,4958349*		42.55	0.00484325	0.00731285	-0.010166	0,2774446*	0,298592*	0,2905119*	0,2941322*	0,3010496*	0,2914949*
83.1833	0.216884	0.220572	0.193361	0.630577	0.613949	0.635291	0.660822	0.64343	0.594986		83.8333	0.0574276	0.0419849	0.0646912	0.492115	0.511803	0.475485	0,5010928*	0,5158927*	0,4945496*		42.7167	0.0046874	0.00842776	-0.00909908	0,2763656*	0,2973332*	0,2914588*	0,2976329*	0,3008697*	0,2928736*
83.5167	0.216011	0.221511	0.195521	0.622722	0.613251	0.631057	0.66259	0.645263	0.591342		84.1667	0.0593942	0.0420434	0.0668723	0.493225	0.507675	0.477374	0,5001191*	0,5253569*	0,4963217*		42.8833	0.0049991	0.00778039	-0.00924294	0,2745555*	0,2970815*	0,2911952*	0,2962182*	0,3025241*	0,2942283*
83.85	0.218434	0.22282	0.195936	0.628657	0.617114	0.636949	0.66822	0.640244	0.595401		84.5	0.0584597	0.0396481	0.066697	0.494121	0.505825	0.473518	0,5062533*	0,524091*	0,4951533*		43.05	0.00433974	0.00796022	-0.00945874	0,2743995*	0,2947557*	0,2900203*	0,2965419*	0,3020806*	0,292394*
84.1833	0.221707	0.216994	0.198009	0.628635	0.615171	0.639219	0.661215	0.642557	0.598129		84.8333	0.0577778	0.0410112	0.0648275	0.492057	0.506798	0.474356	0,5032738*	0,5154643*	0,4954843*		43.2167	0.00551459	0.00776841	-0.0088713	0,2764256*	0,2981005*	0,2920103*	0,2981244*	0,3045382*	0,2910993*
84.5167	0.219328	0.226137	0.196809	0.632258	0.618117	0.640899	0.666627	0.653272	0.593132		85.1667	0.0625684	0.0427833	0.0683912	0.493225	0.504267	0.476459	0,5025533*	0,5130883*	0,4900901*		43.3833	0.00561051	0.008188	-0.00788827	0,2763777*	0,3014452*	0,292262*	0,2966858*	0,3031475*	0,2927297*
84.85	0.219437	0.220812	0.201347	0.63588	0.61683	0.643845	0.659295	0.642972	0.589487		85.5	0.0564734	0.0387523	0.0681575	0.492154	0.507285	0.470772	0,5001775*	0,5220853*	0,5010733*		43.55	0.00582628	0.00806812	-0.00935084	0,2779721*	0,2988437*	0,293401*	0,2970455*	0,3030996*	0,2906678*
85.1833	0.219743	0.221663	0.199973	0.627784	0.616132	0.64498	0.661935	0.641903	0.600507		85.8333	0.0588684	0.0449254	0.0671838	0.491648	0.510888	0.482534	0,5094662*	0,5110048*	0,4974123*		43.7167	0.00449559	0.00854765	-0.00915903	0,2762458*	0,29852*	0,2909555*	0,2967697*	0,3010375*	0,293557*
85.5167	0.218172	0.223649	0.201806	0.636447	0.614604	0.641139	0.66739	0.641139	0.598216		86.1667	0.0579728	0.0398039	0.0713899	0.490596	0.509797	0.477627	0,5072851*	0,516029*	0,493128*		43.8833	0.00492716	0.00764853	-0.009195	0,2762458*	0,2971654*	0,291339*	0,2979805*	0,3030636*	0,2928135*
85.85	0.220529	0.226202	0.2015	0.629268	0.621347	0.642339	0.663659	0.646943	0.59276		86.5	0.0612442	0.0395702	0.0679044	0.498464	0.513303	0.472272	0,5000412*	0,5117447*	0,4933227*		44.05	0.00469938	0.00819999	-0.00859557	0,2768212*	0,2973691*	0,2924298*	0,2971894*	0,3016011*	0,2917107*
86.1833	0.222776	0.228472	0.200518	0.634003	0.613535	0.648995	0.669202	0.64391	0.596492		86.8333	0.0585376	0.0410307	0.0689167	0.489779	0.511043	0.472642	0,5042085*	0,5151916*	0,4913949*		44.2167	0.00540669	0.00721695	-0.00845172	0,2760539*	0,2963381*	0,2919503*	0,2982322*	0,3019845*	0,2929095*
86.5167	0.219328	0.226093	0.200409	0.630228	0.619274	0.64199	0.666081	0.643365	0.595554		87.1667	0.0601147	0.0387134	0.072422	0.48826	0.513887	0.476322	0,5000607*	0,5193396*	0,4987364*		44.3833	0.00562249	0.00893128	-0.00876342	0,2762697*	0,2959066*	0,2915789*	0,2963621*	0,2998867*	0,2908835*
86.85	0.222754	0.225417	0.201238	0.63049	0.62126	0.644718	0.664008	0.644107	0.593197		87.5	0.0611273	0.0438154	0.0712925	0.500392	0.510849	0.477744	0,4998465*	0,5161263*	0,4911417*		44.55	0.00632979	0.00857163	-0.00902714	0,2738841*	0,2970335*	0,2925738*	0,2966858*	0,3029318*	0,2920824*
87.1833	0.225133	0.228581	0.204468	0.633523	0.616088	0.640833	0.657571	0.645394	0.596252		87.8333	0.0617115	0.0416928	0.0697931	0.492836	0.512212	0.474064	0,5053186*	0,5142179*	0,4951923*		44.7167	0.00543067	0.00948273	-0.00907511	0,276018*	0,296374*	0,292418*	0,2988556*	0,3019128*	0,2907876*
87.5167	0.220572	0.228035	0.202373	0.63564	0.620845	0.638979	0.662939	0.642601	0.597103		88.1667	0.0591021	0.0443996	0.074311	0.490051	0.512796	0.477724	0,5014238*	0,5129911*	0,5000412*		44.8833	0.00567043	0.00834385	-0.00900318	0,2750829*	0,2956308*	0,2896127*	0,2946238*	0,3000545*	0,2931134*
87.85	0.223278	0.227402	0.202264	0.628526	0.613208	0.645525	0.669332	0.638193	0.593066		88.5	0.0597836	0.0432702	0.0721493	0.491862	0.510343	0.473168	0,4945302*	0,5086484*	0,4970227*		45.05	0.00585027	0.00957865	-0.00810406	0,2756224*	0,2982683*	0,2902721*	0,2960265*	0,3007499*	0,2913151*
88.1833	0.226289	0.229585	0.201478	0.628002	0.621565	0.642601	0.667434	0.652421	0.599394		88.8333	0.0592968	0.0446918	0.073532	0.489525	0.510713	0.473577	0,4967501*	0,5114721*	0,4936538*		45.2167	0.00625786	0.00935087	-0.00792423	0,2765814*	0,2977527*	0,2923101*	0,2972851*	0,3027519*	0,2910873*
88.5167	0.226748	0.228799	0.204686	0.63073	0.619994	0.645176	0.665383	0.644936	0.601118		89.1667	0.0624905	0.044497	0.074233	0.493245	0.51449	0.481171	0,5004891*	0,5068958*	0,4907133*		45.3833	0.00580231	0.0091111	-0.00804411	0,2741717*	0,2976208*	0,2905478*	0,2977528*	0,3014331*	0,2911232*
88.85	0.228341	0.233818	0.203333	0.630206	0.626846	0.641881	0.669223	0.64858	0.5985		89.5	0.0640873	0.0428223	0.0719546	0.491999	0.508006	0.480606	0,4993206*	0,5080447*	0,4903043*		45.55	0.00634179	0.00926695	-0.00749266	0,2777322*	0,2963861*	0,2922022*	0,2969136*	0,3025842*	0,2926698*
89.1833	0.222274	0.232923	0.204948	0.630425	0.620387	0.645154	0.664532	0.643845	0.600398		89.8333	0.0639315	0.0419265	0.0719936	0.494374	0.50968	0.482612	0,5018133*	0,5096805*	0,4924464*		45.7167	0.0052029	0.00989034	-0.00792423	0,2744355*	0,2960505*	0,2934729*	0,2958705*	0,3027879*	0,2925139*
89.5167	0.229148	0.232225	0.206214	0.630795	0.625929	0.638433	0.660604	0.642208	0.604108		90.1667	0.0616531	0.0462107	0.0723052	0.499165	0.509466	0.477919	0,4989702*	0,5101285*	0,4852022*		45.8833	0.00670143	0.00887132	-0.00821196	0,2755385*	0,2981844*	0,2915908*	0,2971894*	0,3031596*	0,2902481*
89.85	0.226551	0.229868	0.21084	0.636687	0.622569	0.644281	0.669594	0.643758	0.598696		90.5	0.0674758	0.0433286	0.0742525	0.495445	0.513634	0.476264	0,5019691*	0,5063505*	0,4933423*		46.05	0.00569441	0.00945875	-0.00736079	0,2764375*	0,2990474*	0,2892051*	0,2948755*	0,3023204*	0,290272*
90.1833	0.230414	0.234713	0.210469	0.628853	0.618336	0.648166	0.668612	0.647773	0.606683		90.8333	0.0569602	0.0454707	0.0710394	0.496555	0.515951	0.478212	0,4963802*	0,5083174*	0,4840338*		46.2167	0.00594617	0.00905116	-0.0075526	0,2770129*	0,2972373*	0,2919264*	0,2952951*	0,3027039*	0,291351*
90.5167	0.229453	0.231199	0.209269	0.636338	0.615739	0.645285	0.671842	0.642448	0.602624		91.1667	0.0622373	0.0447891	0.075012	0.492193	0.513595	0.475154	0,4965359*	0,5078111*	0,4941406*		46.3833	0.00732482	0.00938683	-0.00819996	0,2771089*	0,2963381*	0,2912672*	0,2960863*	0,301637*	0,2906317*
90.85	0.227664	0.2348	0.207959	0.625711	0.619994	0.641794	0.672191	0.644849	0.609891		91.5	0.0666773	0.0471065	0.076083	0.495173	0.510459	0.478503	0,4969449*	0,5049095*	0,4902654*		46.55	0.0068333	0.0100342	-0.00761254	0,2767612*	0,2962662*	0,2913269*	0,2954509*	0,3026319*	0,2900922*
91.1833	0.231243	0.237702	0.208854	0.638542	0.614626	0.643539	0.666255	0.647926	0.603693		91.8333	0.0636394	0.0472038	0.076492	0.495153	0.513614	0.479088	0,494978*	0,5113163*	0,4844622*		46.7167	0.00732482	0.00949472	-0.00830786	0,2744236*	0,2958946*	0,2906317*	0,2967697*	0,3033513*	0,2922502*
91.5167	0.229519	0.234865	0.215226	0.63684	0.622111	0.649431	0.670358	0.650413	0.607163		92.1667	0.0651973	0.0479049	0.0751288	0.492038	0.510012	0.470695	0,5010538*	0,5075579*	0,4891943*		46.8833	0.00697716	0.00932688	-0.00680932	0,2760539*	0,297609*	0,2907996*	0,296386*	0,3029916*	0,2912312*
91.85	0.23253	0.237746	0.21012	0.631276	0.618925	0.651024	0.667194	0.652028	0.600834		92.5	0.0652947	0.0479438	0.076122	0.491862	0.513264	0.475174	0,496828*	0,5061558*	0,4847348*		47.05	0.00698914	0.0101181	-0.00774442	0,2741478*	0,2962422*	0,2908475*	0,2961104*	0,3015051*	0,2927417*
92.1833	0.236677	0.237222	0.213284	0.636578	0.620954	0.646616	0.668438	0.650369	0.603366		92.8333	0.0632695	0.0478659	0.0734931	0.498366	0.512913	0.474882	0,4951144*	0,5074021*	0,4847544*		47.2167	0.00597015	0.00974647	-0.00791225	0,2737162*	0,2973091*	0,2907996*	0,2959185*	0,3020806*	0,2906678*
92.5167	0.236786	0.238095	0.212804	0.633763	0.621107	0.646376	0.673217	0.654712	0.6009		93.1667	0.0655868	0.0488201	0.0765115	0.495601	0.512894	0.474628	0,497607*	0,5100116*	0,4861954*		47.3833	0.00607804	0.00991431	-0.00731282	0,2751789*	0,2958466*	0,2910874*	0,2960983*	0,3028118*	0,2922622*
92.85	0.230894	0.239252	0.211931	0.63289	0.621783	0.645656	0.665077	0.645874	0.607294		93.5	0.0661126	0.0448281	0.0745446	0.496497	0.514744	0.478173	0,4956012*	0,508551*	0,4903043*		47.55	0.00791225	0.00947075	-0.00784032	0,2745793*	0,2968655*	0,2907035*	0,2950914*	0,3042624*	0,2920583*
93.1833	0.234822	0.236546	0.215161	0.640746	0.627762	0.643714	0.673086	0.646747	0.601031		93.8333	0.0662489	0.0470286	0.0744473	0.495036	0.515581	0.475797	0,4890385*	0,5081811*	0,490129*		47.7167	0.0069412	0.0105377	-0.00709705	0,2751668*	0,2967457*	0,2899363*	0,2950673*	0,3013013*	0,2906678*
93.5167	0.235105	0.235978	0.211844	0.639568	0.616852	0.648035	0.675704	0.648165	0.604173		94.1667	0.0693257	0.0491707	0.0774852	0.490012	0.514413	0.471629	0,4969059*	0,5041695*	0,4838585*		47.8833	0.00692921	0.00963858	-0.0074447	0,2741238*	0,2972973*	0,2914108*	0,2952951*	0,3008097*	0,2921063*
93.85	0.236437	0.240517	0.213306	0.633654	0.621696	0.647424	0.670773	0.646136	0.605701		94.5	0.0648468	0.0513127	0.0763947	0.492252	0.512173	0.471084	0,492096*	0,5009758*	0,4928749*		48.05	0.00678535	0.0107895	-0.0067254	0,275047*	0,2972493*	0,2906438*	0,2951512*	0,3025842*	0,2909675*
94.1833	0.238269	0.240234	0.215379	0.633632	0.623529	0.646682	0.675704	0.646398	0.601729		94.8333	0.0685663	0.0493849	0.0779915	0.49009	0.512115	0.476809	0,4902849*	0,5047342*	0,4814438*		48.2167	0.00772043	0.01025	-0.00709705	0,2748551*	0,2948037*	0,2906077*	0,295379*	0,2996109*	0,2907636*
94.5167	0.240648	0.239252	0.215357	0.638979	0.621739	0.644128	0.667412	0.646834	0.602799		95.1667	0.0702799	0.0492096	0.0778551	0.492213	0.511141	0.475894	0,4941212*	0,5019498*	0,4838196*		48.3833	0.00808008	0.0111131	-0.00656955	0,2743756*	0,299503*	0,2935089*	0,2940244*	0,3012294*	0,291459*
94.85	0.23768	0.239382	0.21695	0.637735	0.623485	0.643474	0.672497	0.653599	0.602253		95.5	0.0654894	0.0487033	0.076823	0.49122	0.511355	0.478114	0,4952701*	0,5079668*	0,4893111*		48.55	0.0076605	0.0111611	-0.00655757	0,2755863*	0,2965539*	0,291231*	0,29436*	0,302764*	0,2906198*
95.1833	0.233338	0.243987	0.218499	0.641532	0.625296	0.64714	0.675072	0.648384	0.604741		95.8333	0.0671447	0.0501443	0.0827625	0.490869	0.515951	0.481502	0,4899928*	0,5064479*	0,4848906*		48.7167	0.00790027	0.0113769	-0.0064257	0,276018*	0,297561*	0,2906796*	0,295439*	0,3017928*	0,2913151*
95.5167	0.238226	0.239164	0.217212	0.638891	0.618772	0.648144	0.671602	0.650675	0.603671		96.1667	0.0651584	0.0522475	0.0781473	0.49268	0.512621	0.479535	0,492018*	0,5048316*	0,486799*		48.8833	0.00805611	0.0109453	-0.00700113	0,2754906*	0,2973812*	0,2914108*	0,2978967*	0,3019487*	0,2919146*
95.85	0.239775	0.242219	0.219569	0.632367	0.621412	0.650958	0.670336	0.65074	0.611483		96.5	0.0683326	0.0509427	0.0815746	0.494764	0.513634	0.472272	0,4929917*	0,500489*	0,4874807*		49.05	0.00817599	0.0101301	-0.00740874	0,2752387*	0,2972373*	0,2889535*	0,2961343*	0,3008818*	0,2924659*
96.1833	0.234996	0.240757	0.219525	0.636273	0.621936	0.6457	0.667521	0.645045	0.611964		96.8333	0.0683521	0.0498522	0.0807372	0.495251	0.515834	0.479944	0,4958933*	0,5044421*	0,4849685*		49.2167	0.00770845	0.0110172	-0.00636576	0,2734644*	0,2958707*	0,2895288*	0,2920583*	0,299587*	0,2912312*
96.5167	0.241826	0.245209	0.221227	0.631145	0.62774	0.647816	0.672715	0.648275	0.607577		97.1667	0.0671447	0.0506507	0.0818083	0.490928	0.508707	0.477627	0,4958543*	0,5028259*	0,4845791*		49.3833	0.00703711	0.0119283	-0.0076485	0,2735724*	0,2969735*	0,2897567*	0,2938685*	0,2994671*	0,2890373*
96.85	0.242699	0.248002	0.222471	0.638891	0.626017	0.651853	0.670816	0.65074	0.612946		97.5	0.0682352	0.0523838	0.0784978	0.488669	0.514218	0.473771	0,4886297*	0,5031568*	0,4847348*		49.55	0.00800815	0.00995027	-0.00637774	0,2736802*	0,296374*	0,2897685*	0,2936287*	0,3017808*	0,2878744*
97.1833	0.244467	0.245274	0.225788	0.64247	0.619819	0.648493	0.672257	0.649824	0.606225		97.8333	0.072461	0.0526954	0.0818278	0.497003	0.51005	0.472934	0,4903433*	0,4983663*	0,4795356*		49.7167	0.00725289	0.00962659	-0.00613798	0,2734524*	0,2956667*	0,2898765*	0,293377*	0,298556*	0,2895409*
97.5167	0.245274	0.250642	0.223191	0.640572	0.622722	0.647664	0.673391	0.640332	0.603584		98.1667	0.0688	0.0512738	0.081633	0.492349	0.512913	0.472817	0,4942575*	0,5002358*	0,4860591*		49.8833	0.00798418	0.0115687	-0.00686926	0,2737641*	0,2953671*	0,2877905*	0,2924778*	0,3006299*	0,289313*
97.85	0.243965	0.247129	0.222056	0.639219	0.62246	0.649693	0.677101	0.64498	0.609869		98.5	0.068391	0.052228	0.0817888	0.492271	0.514198	0.477024	0,4907912*	0,5018716*	0,4879285*		50.05	0.00824792	0.0113529	-0.00636576	0,2725894*	0,295355*	0,2894808*	0,294456*	0,2993353*	0,2887017*
98.1833	0.2451	0.245034	0.222187	0.643714	0.620256	0.644565	0.681793	0.649213	0.614255		98.8333	0.0719547	0.0519749	0.0806788	0.495056	0.509116	0.481658	0,4860007*	0,5031568*	0,4812493*		50.2167	0.00879938	0.0110292	-0.00668944	0,2732967*	0,2952113*	0,2897086*	0,2925139*	0,3013133*	0,2895049*
98.5167	0.240888	0.249988	0.225024	0.639895	0.622154	0.653795	0.673108	0.650544	0.608341		99.1667	0.0712926	0.0495406	0.0799194	0.494647	0.512602	0.478873	0,490908*	0,501599*	0,4782891*		50.3833	0.00778039	0.0106696	-0.00634177	0,2725894*	0,2945759*	0,2893249*	0,2942043*	0,300654*	0,2899844*
98.85	0.243179	0.246605	0.223889	0.636949	0.622111	0.650042	0.671471	0.656392	0.610873		99.5	0.0703578	0.0542143	0.0814189	0.492583	0.51007	0.474609	0,4891554*	0,5036827*	0,4818528*		50.55	0.00733681	0.0110172	-0.00668944	0,2718221*	0,2959666*	0,289313*	0,2933411*	0,2971533*	0,2872391*
99.1833	0.245078	0.251013	0.226355	0.632454	0.623638	0.646747	0.671078	0.65085	0.605766		99.8333	0.0713899	0.053338	0.0840088	0.491181	0.512193	0.47531	0,4918428*	0,4978798*	0,480782*		50.7167	0.00836781	0.011281	-0.00658155	0,2732007*	0,2945878*	0,2877665*	0,2915307*	0,2989874*	0,2900444*
99.5167	0.247107	0.251734	0.223322	0.636513	0.622351	0.647751	0.67961	0.651526	0.603213		100.167	0.0690726	0.0545454	0.0826067	0.491025	0.511978	0.472739	0,489759*	0,5023974*	0,4797693*		50.8833	0.00782833	0.0117006	-0.00568242	0,272949*	0,2939885*	0,2887015*	0,2925737*	0,3003302*	0,288222*
99.85	0.247718	0.25241	0.222623	0.637015	0.622438	0.648558	0.678563	0.6469	0.613491		100.5	0.0719936	0.0532212	0.0832494	0.492661	0.510265	0.473849	0,4888827*	0,4981913*	0,4827875*		51.05	0.00800815	0.0117485	-0.00617394	0,2736204*	0,2933412*	0,2895887*	0,2923341*	0,2989277*	0,2875988*
100.183	0.249835	0.248744	0.223016	0.640223	0.628461	0.649497	0.675486	0.645416	0.614058		100.833	0.072091	0.0554801	0.0820225	0.491181	0.515834	0.474667	0,4937902*	0,4945109*	0,4798275*		51.2167	0.00891926	0.0115447	-0.00638974	0,2751068*	0,2941442*	0,2873108*	0,2927656*	0,2991914*	0,2869514*
100.517	0.251166	0.254483	0.224827	0.632149	0.623071	0.650588	0.676206	0.648755	0.612771		101.167	0.0710784	0.0506896	0.0812436	0.490557	0.508979	0.472291	0,4908496*	0,4960103*	0,4791267*		51.3833	0.00839177	0.0110892	-0.00617394	0,2737522*	0,2948276*	0,2885697*	0,2935448*	0,2978246*	0,2887856*
100.85	0.246562	0.252235	0.226529	0.63911	0.623376	0.643779	0.678672	0.645983	0.610174		101.5	0.0696568	0.0544869	0.0809709	0.495971	0.50968	0.475641	0,4873444*	0,4963219*	0,4813661*		51.55	0.0086675	0.0111012	-0.00593418	0,2720858*	0,2939525*	0,2872151*	0,2922621*	0,2982801*	0,2871432*
101.183	0.247544	0.253523	0.226944	0.639568	0.630883	0.644063	0.674002	0.647533	0.612684		101.833	0.0693452	0.0545064	0.0828599	0.49379	0.510343	0.474959	0,4866043*	0,499574*	0,4777635*		51.7167	0.00782833	0.0111851	-0.00582628	0,2724575*	0,2921542*	0,2888935*	0,29231*	0,2980044*	0,2855368*
101.517	0.251188	0.25516	0.232094	0.642405	0.626388	0.654341	0.676468	0.652072	0.612422		102.167	0.0756352	0.0526564	0.0865209	0.490324	0.509778	0.474589	0,4949391*	0,4971398*	0,4751152*		51.8833	0.0085716	0.0108494	-0.00650962	0,2748192*	0,2973691*	0,2873349*	0,2922621*	0,2995152*	0,287407*
101.85	0.25097	0.251472	0.232094	0.641663	0.621369	0.654777	0.677843	0.647424	0.615062		102.5	0.0719547	0.0573886	0.086443	0.490519	0.509194	0.473304	0,4863122*	0,4959129*	0,4829432*		52.05	0.00827189	0.0108854	-0.0058023	0,272937*	0,2919264*	0,2865196*	0,2911112*	0,2979684*	0,2868795*
102.183	0.251144	0.257472	0.229628	0.640812	0.617899	0.646944	0.678061	0.650173	0.614146		102.833	0.0757326	0.0536106	0.086073	0.489058	0.513751	0.478075	0,4784644*	0,4924271*	0,4766146*		52.2167	0.00905113	0.01025	-0.00640172	0,2718341*	0,29249*	0,2864837*	0,2922261*	0,2990475*	0,2880903*
102.517	0.255509	0.259262	0.231003	0.64151	0.624118	0.651548	0.673304	0.650719	0.608298		103.167	0.0752652	0.0538443	0.0836583	0.494686	0.516477	0.470188	0,4838586*	0,4914729*	0,4765757*		52.3833	0.00864354	0.0110772	-0.00562249	0,2716661*	0,2928376*	0,2872871*	0,2930173*	0,2994072*	0,2859803*
102.85	0.252977	0.257647	0.230567	0.634069	0.623551	0.651373	0.674744	0.652923	0.610021		103.5	0.0729868	0.0565707	0.0865209	0.495484	0.513069	0.475251	0,4932838*	0,4981521*	0,4767315*		52.55	0.00973447	0.012312	-0.00625786	0,2710789*	0,293353*	0,2873709*	0,2910753*	0,2981963*	0,2880303*
103.183	0.251995	0.253239	0.234429	0.637058	0.627413	0.651395	0.681705	0.652006	0.609956		103.833	0.0741941	0.0557722	0.0826262	0.490557	0.51007	0.47011	0,4889217*	0,4938682*	0,478893*		52.7167	0.00773242	0.0114248	-0.00620991	0,2713665*	0,2922142*	0,2875628*	0,2910872*	0,2980285*	0,2857286*
103.517	0.253392	0.258847	0.231636	0.638499	0.621216	0.653119	0.674853	0.655127	0.612989		104.167	0.0731426	0.054078	0.0866962	0.492407	0.515153	0.47531	0,490168*	0,4922324*	0,4791069*		52.8833	0.00985435	0.0118804	-0.00635378	0,2731407*	0,2921783*	0,2867954*	0,2896007*	0,2976089*	0,2887735*
103.85	0.253566	0.258193	0.236131	0.640877	0.622678	0.650784	0.675377	0.652508	0.608516		104.5	0.0736294	0.0562202	0.0887409	0.491648	0.509271	0.477355	0,4843844*	0,4923687*	0,4766731*		53.05	0.00993827	0.0116047	-0.00594617	0,2727092*	0,2938566*	0,2862439*	0,2912311*	0,2977289*	0,2856566*
104.183	0.254047	0.258586	0.231527	0.642383	0.624358	0.651264	0.67361	0.650588	0.613949		104.833	0.077232	0.0575638	0.0866767	0.495173	0.509408	0.472915	0,4823007*	0,4968282*	0,475154*		53.2167	0.00921897	0.0119883	-0.00619792	0,2715943*	0,2929574*	0,2865677*	0,2940722*	0,2972374*	0,2881021*
104.517	0.256447	0.258018	0.233403	0.638804	0.631036	0.649759	0.675595	0.65589	0.611483		105.167	0.0741941	0.0573496	0.0866378	0.488649	0.508921	0.472817	0,4870523*	0,495679*	0,4788736*		53.3833	0.0086795	0.0119643	-0.00543067	0,2716782*	0,2918666*	0,2860402*	0,2904639*	0,2978367*	0,285201*
104.85	0.257473	0.26319	0.235433	0.63516	0.623616	0.652792	0.683298	0.650653	0.613382		105.5	0.0755963	0.0561812	0.0872025	0.491005	0.509213	0.475855	0,4851828*	0,4923103*	0,4726809*		53.55	0.00954265	0.0118804	-0.00547862	0,2713185*	0,2918305*	0,2856925*	0,292298*	0,2965659*	0,2857405*
105.183	0.25529	0.256796	0.234603	0.638717	0.624184	0.648733	0.678956	0.651133	0.610807		105.833	0.07583	0.0571355	0.0910778	0.490519	0.506312	0.470695	0,485728*	0,49712*	0,4778415*		53.7167	0.00983037	0.012276	-0.00533476	0,2724455*	0,2945639*	0,2864837*	0,2901761*	0,2978128*	0,2863759*
105.517	0.257145	0.261073	0.237091	0.644172	0.625602	0.652093	0.67697	0.650631	0.615281		106.167	0.0760831	0.0575444	0.0904352	0.494102	0.513556	0.473401	0,4824759*	0,4931282*	0,4713178*		53.8833	0.0093748	0.012252	-0.00527482	0,2706233*	0,2925018*	0,2894568*	0,2911112*	0,2969375*	0,2863041*
105.85	0.256578	0.25924	0.235891	0.631494	0.618357	0.650522	0.678868	0.647162	0.606683		106.5	0.0780694	0.0596473	0.0936483	0.492115	0.506759	0.47161	0,483177*	0,4980937*	0,4754656*		54.05	0.00930289	0.0116646	-0.00521488	0,2703355*	0,2901881*	0,2855487*	0,2912072*	0,2984121*	0,2859203*
106.183	0.26212	0.260157	0.238379	0.63935	0.624642	0.653599	0.675115	0.646616	0.614691		106.833	0.0791015	0.0571355	0.0893446	0.490519	0.509914	0.475388	0,482028*	0,4894866*	0,4791851*		54.2167	0.0088833	0.0131751	-0.00575435	0,2692926*	0,2917946*	0,2871431*	0,2921661*	0,2961704*	0,2848893*
106.517	0.253326	0.263146	0.238095	0.642732	0.631734	0.657614	0.676206	0.654363	0.611658		107.167	0.0789652	0.0608936	0.0888773	0.488299	0.507266	0.472759	0,486098*	0,4938292*	0,4744335*		54.3833	0.00901516	0.013355	-0.00501108	0,2715583*	0,2908595*	0,2856205*	0,291279*	0,2972611*	0,2858964*
106.85	0.26439	0.264434	0.238531	0.640506	0.625558	0.651853	0.678585	0.6469	0.612814		107.5	0.0764531	0.0580312	0.0899873	0.495698	0.506448	0.470383	0,4786009*	0,4927387*	0,4807622*		54.55	0.00912306	0.0134149	-0.00520289	0,2730209*	0,2911232*	0,2868313*	0,291267*	0,2961823*	0,2857286*
107.183	0.257931	0.260135	0.239972	0.641706	0.62761	0.653184	0.682164	0.658771	0.615368													54.7167	0.00953067	0.0131751	-0.00400406	0,2720619*	0,2922262*	0,286328*	0,2918665*	0,2981363*	0,2841461*
107.517	0.261902	0.261597	0.238641	0.643605	0.624685	0.654101	0.674286	0.652835	0.615761													54.8833	0.0106456	0.0134748	-0.00454353	0,2717621*	0,2925498*	0,2854047*	0,2907395*	0,2971414*	0,2850812*
107.85	0.260309	0.259502	0.23768	0.643016	0.626737	0.64858	0.678868	0.650675	0.620299													55.05	0.00956664	0.0127316	-0.00344062	0,2724934*	0,2916868*	0,2875386*	0,2899843*	0,2969496*	0,2836546*
108.183	0.260964	0.264957	0.239404	0.63852	0.623311	0.649999	0.674439	0.651286	0.611636													55.2167	0.0105617	0.0125398	-0.00419588	0,2695563*	0,2900683*	0,2864837*	0,2922621*	0,2988438*	0,2852251*
108.517	0.262055	0.266288	0.239819	0.641881	0.622547	0.652705	0.683451	0.655127	0.615979													55.3833	0.0107415	0.0121801	-0.00486723	0,2692926*	0,2910752*	0,2839423*	0,2911471*	0,2966738*	0,2854049*
108.85	0.266507	0.263015	0.241434	0.638062	0.623442	0.651657	0.680527	0.649453	0.608079													55.55	0.0106576	0.0126596	-0.00486723	0,270851*	0,290392*	0,2846375*	0,2925258*	0,2971414*	0,2857764*
109.183	0.258149	0.268078	0.241935	0.644456	0.624598	0.650239	0.676948	0.64954	0.61													55.7167	0.0100222	0.0136427	-0.0036564	0,2691607*	0,2919984*	0,2847455*	0,2888214*	0,2980884*	0,2845897*
109.517	0.265459	0.265437	0.243659	0.64295	0.628308	0.653424	0.678956	0.652923	0.612705													55.8833	0.00991428	0.0126117	-0.00475933	0,2714504*	0,2904279*	0,2865556*	0,2906797*	0,2973931*	0,2835827*
109.85	0.264193	0.269103	0.244751	0.638782	0.620779	0.658203	0.676403	0.652224	0.615455													56.05	0.00984237	0.0130433	-0.00408798	0,2710548*	0,2894569*	0,2866037*	0,2904878*	0,298556*	0,2832469*
110.183	0.267009	0.270151	0.241455	0.638324	0.631581	0.655868	0.688448	0.654952	0.615564													56.2167	0.0105737	0.0134868	-0.00408798	0,2713546*	0,2936288*	0,286172*	0,292406*	0,296614*	0,2848654*
110.517	0.268929	0.267009	0.247413	0.64007	0.624642	0.65589	0.679872	0.653534	0.622285													56.3833	0.0110771	0.0144099	-0.00408798	0,2725294*	0,2916267*	0,2880183*	0,2904399*	0,3005819*	0,2858605*
110.85	0.267641	0.268514	0.248417	0.647358	0.623573	0.654014	0.675377	0.657134	0.613884													56.55	0.0109213	0.013295	-0.00409998	0,2713665*	0,291459*	0,2856805*	0,2897326*	0,2976089*	0,2843978*
111.183	0.270587	0.270085	0.247129	0.639939	0.627522	0.654036	0.682164	0.652748	0.616262													56.7167	0.0109573	0.0134029	-0.0044836	0,2714385*	0,2906917*	0,2849613*	0,2894568*	0,2964101*	0,2849613*
111.517	0.268121	0.266376	0.245929	0.648427	0.628875	0.656392	0.678432	0.657374	0.61504													56.8833	0.0104058	0.0135827	-0.00329676	0,2695563*	0,2893849*	0,2840261*	0,2896487*	0,2953672*	0,282288*
111.85	0.266332	0.27349	0.243638	0.642819	0.622372	0.656414	0.675617	0.659316	0.616633													57.05	0.0113529	0.0130552	-0.00375232	0,2709109*	0,2910272*	0,285129*	0,290356*	0,2960984*	0,2848775*
112.183	0.268711	0.275803	0.245776	0.637124	0.624249	0.659425	0.678563	0.655934	0.618859													57.2167	0.0118204	0.0140503	-0.0037643	0,2722536*	0,2907276*	0,2851171*	0,2890253*	0,2972732*	0,28423*
112.517	0.272006	0.271678	0.248809	0.639284	0.623267	0.653054	0.674701	0.65397	0.61504													57.3833	0.0112929	0.0139064	-0.00278126	0,2698321*	0,2909674*	0,284278*	0,2887375*	0,2982562*	0,285249*
112.85	0.265874	0.272158	0.248024	0.644849	0.621216	0.657614	0.673042	0.654581	0.617615													57.55	0.0117005	0.0136307	-0.00384821	0,269928*	0,2893369*	0,284122*	0,2891451*	0,2957627*	0,2846976*
113.183	0.271525	0.272398	0.249246	0.644369	0.617615	0.646442	0.684913	0.656196	0.612902													57.7167	0.0113529	0.0142541	-0.00382425	0,2722656*	0,2919264*	0,2848414*	0,2897565*	0,2970096*	0,2847695*
113.517	0.268318	0.270456	0.250184	0.637211	0.625646	0.652661	0.676272	0.651417	0.615084													57.8833	0.0107535	0.0138105	-0.00368038	0,2703595*	0,289361*	0,2836664*	0,2896366*	0,2961463*	0,2847574*
113.85	0.272595	0.273119	0.249595	0.637735	0.621281	0.651701	0.676206	0.653948	0.61755													58.05	0.0116646	0.0146137	-0.00323681	0,2703716*	0,2926218*	0,2845056*	0,2902721*	0,2974411*	0,2839783*
114.183	0.271635	0.276174	0.250206	0.638739	0.622045	0.65205	0.6814	0.649475	0.610632													58.2167	0.0112929	0.0144219	-0.00287716	0,2718101*	0,2901401*	0,2846375*	0,2902721*	0,2975489*	0,284338*
114.517	0.27469	0.277243	0.254221	0.642034	0.629094	0.6481	0.676381	0.652835	0.616219													58.3833	0.0118084	0.0150573	-0.00296109	0,2712107*	0,2905118*	0,2838584*	0,2879943*	0,2975129*	0,2848893*
114.85	0.27613	0.278312	0.251297	0.646878	0.619623	0.655628	0.676424	0.649606	0.618837													58.55	0.0125397	0.0143979	-0.00286518	0,2694004*	0,2909674*	0,2848054*	0,2887855*	0,2957267*	0,2858005*
115.183	0.27493	0.279425	0.248155	0.640244	0.623027	0.64642	0.675835	0.651373	0.619339													58.7167	0.0113289	0.0139903	-0.00351255	0,2702756*	0,2906198*	0,2844217*	0,290416*	0,2968297*	0,2848534*
115.517	0.272879	0.277286	0.252039	0.647183	0.623158	0.656567	0.679414	0.655803	0.611222													58.8833	0.011209	0.0149134	-0.00297308	0,2697841*	0,2915188*	0,2828633*	0,2901521*	0,2965419*	0,2837264*
115.85	0.277177	0.277505	0.254963	0.650435	0.620277	0.64882	0.675006	0.656916	0.616459													59.05	0.0121321	0.0152491	-0.00170232	0,2682016*	0,2879703*	0,2843978*	0,2895288*	0,2951992*	0,2827075*
116.183	0.2808	0.276457	0.25289	0.644129	0.619579	0.65325	0.684018	0.65576	0.608909													59.2167	0.0116286	0.0151052	-0.00214589	0,2694483*	0,2913751*	0,2854407*	0,2897326*	0,2971533*	0,2838464*
116.517	0.274777	0.280603	0.254614	0.639677	0.624206	0.654254	0.681662	0.65541	0.616808													59.3833	0.0119163	0.0150933	-0.00357249	0,2697241*	0,2916028*	0,2824437*	0,2899724*	0,2955709*	0,2839903*
116.85	0.274602	0.278727	0.248438	0.651199	0.624511	0.648711	0.675814	0.657156	0.615302													59.55	0.0117964	0.0147216	-0.00233769	0,2703355*	0,2905359*	0,2854047*	0,2898883*	0,294468*	0,2863159*
117.183	0.274668	0.279098	0.255007	0.643714	0.621216	0.653403	0.673828	0.65229	0.613731													59.7167	0.0127555	0.0149973	-0.00246957	0,2701556*	0,2898045*	0,2843257*	0,2897085*	0,2960384*	0,2830312*
117.517	0.281105	0.280538	0.257691	0.643408	0.621172	0.652006	0.687226	0.652988	0.614015													59.8833	0.0123359	0.0158245	-0.00270934	0,2692087*	0,2904279*	0,2831869*	0,2896127*	0,2955709*	0,283307*
117.85	0.280843	0.281934	0.256861	0.639131	0.620648	0.651242	0.678083	0.655716	0.61947													60.05	0.0118923	0.0150573	-0.00225377	0,2691128*	0,2915788*	0,2818322*	0,2889653*	0,2937607*	0,284338*
118.183	0.279207	0.27973	0.258062	0.647336	0.626038	0.651024	0.677974	0.658989	0.61456													60.2167	0.0127315	0.0150453	-0.00326079	0,2707672*	0,2890972*	0,2834986*	0,2881861*	0,2960865*	0,284278*
118.517	0.283178	0.277745	0.257647	0.644958	0.622569	0.646442	0.679545	0.654886	0.611331													60.3833	0.0125997	0.0159084	-0.00216986	0,2702875*	0,2890372*	0,2849253*	0,291267*	0,2954749*	0,2836666*
118.85	0.280843	0.282022	0.258891	0.639153	0.612487	0.655323	0.675159	0.65685	0.608887													60.55	0.0124078	0.0147696	-0.00147454	0,2693644*	0,290224*	0,2856447*	0,2894809*	0,2961704*	0,2839183*
119.183	0.282829	0.283135	0.258978	0.639131	0.623267	0.653381	0.674679	0.648187	0.61096													60.7167	0.0127915	0.0161842	-0.00239764	0,2702875*	0,2918546*	0,2840981*	0,2880302*	0,2961704*	0,2836066*
119.517	0.279294	0.27984	0.25852	0.638782	0.620845	0.65061	0.678585	0.650653	0.612662													60.8833	0.0138344	0.0157766	-0.00167833	0,2717741*	0,2915069*	0,2826596*	0,2891212*	0,2952472*	0,2834988*
119.85	0.279774	0.28691	0.256119	0.639764	0.622961	0.648275	0.681116	0.651766	0.620365													61.05	0.0129833	0.015393	-0.00109091	0,2692567*	0,2895888*	0,2844817*	0,2884378*	0,2951753*	0,2823478*
120.183	0.281454	0.285928	0.257778	0.644499	0.61755	0.6469	0.677341	0.655214	0.612335													61.2167	0.0137985	0.0159684	-0.00095905	0,2692326*	0,2874908*	0,2832229*	0,2873948*	0,2962063*	0,28224*
120.517	0.280625	0.285622	0.255487	0.642841	0.619099	0.645372	0.677101	0.649475	0.619274													61.3833	0.012264	0.0162441	-0.00196606	0,2696643*	0,2887135*	0,2835586*	0,2888454*	0,2967817*	0,2852371*
																						61.55	0.014326	0.0156207	-0.00128272	0,2678419*	0,2899123*	0,2825516*	0,2895168*	0,2961224*	0,2836787*
																						61.7167	0.0136306	0.0165318	-0.00149852	0,2675902*	0,2886178*	0,2840261*	0,2905838*	0,2964579*	0,2831151*
																						61.8833	0.0131631	0.0167836	-0.00178623	0,2695443*	0,289325*	0,2824557*	0,2904999*	0,2955709*	0,2836666*
																						62.05	0.0134508	0.016352	-0.00173828	0,2676502*	0,2911832*	0,2839184*	0,2880661*	0,2948636*	0,283199*
																						62.2167	0.0138704	0.0155488	-0.0014026	0,2696643*	0,2908595*	0,2844937*	0,289217*	0,2945879*	0,2827315*
																						62.3833	0.0139184	0.0164959	-0.00131869	0,2695923*	0,2901881*	0,2819881*	0,2887734*	0,2952591*	0,2824318*
																						62.55	0.0145298	0.0168795	-0.000719283	0,2687051*	0,2897805*	0,2818683*	0,289289*	0,2953672*	0,2813649*
																						62.7167	0.014278	0.0168315	-0.00141461	0,2672546*	0,2874549*	0,2825756*	0,2890133*	0,2953311*	0,2827675*
																						62.8833	0.01429	0.0165318	-0.00095905	0,2707551*	0,2888335*	0,2837386*	0,2881382*	0,2956669*	0,2840142*
																						63.05	0.0139184	0.0169155	-0.00097103	0,268825*	0,289289*	0,2811491*	0,2895527*	0,2947318*	0,2838702*
																						63.2167	0.0134269	0.0165798	-0.000563432	0,2696762*	0,2876106*	0,2837386*	0,2890492*	0,2961584*	0,2835827*
																						63.3833	0.0137026	0.0168555	1.20103e-05	0,2692446*	0,2902361*	0,2847095*	0,2881861*	0,2953431*	0,2827315*
																						63.55	0.0134988	0.016412	0.000443589	0,2686451*	0,2895408*	0,2832829*	0,2885458*	0,2948636*	0,2831871*
																						63.7167	0.0146257	0.0169035	-4.79408e-05	0,2682256*	0,2887255*	0,2828152*	0,2886416*	0,294468*	0,2843738*
																						63.8833	0.0145178	0.0169274	-0.00034764	0,2684173*	0,2891211*	0,2803937*	0,2880661*	0,2950554*	0,2826356*
																						64.05	0.0144938	0.0172871	-0.000707302	0,2683814*	0,2896607*	0,2831749*	0,2902*	0,2937725*	0,2835347*
																						64.2167	0.0154649	0.017371	0.000359669	0,2703236*	0,2895768*	0,2832229*	0,2885097*	0,294408*	0,2823839*
																						64.3833	0.0142541	0.0176587	0.000299718	0,2689089*	0,2891093*	0,2827793*	0,2869153*	0,2952233*	0,2829352*
																						64.55	0.0155847	0.0178626	7.19391e-05	0,2679378*	0,2884139*	0,2806813*	0,2879104*	0,2941084*	0,2838464*
																						64.7167	0.0156447	0.0176827	-0.000911102	0,268741*	0,2886776*	0,2821681*	0,2879823*	0,2957987*	0,2825876*
																						64.8833	0.0147695	0.01839	0.00016785	0,2685494*	0,2884739*	0,2817364*	0,2877305*	0,2943002*	0,2824078*
																						65.05	0.0149613	0.017359	7.19391e-05	0,2704794*	0,2888454*	0,2830791*	0,287179*	0,2949355*	0,2825396*
																						65.2167	0.0157286	0.0175868	0.00118686	0,2675663*	0,2894569*	0,2823837*	0,2873109*	0,2928016*	0,2826476*
																						65.3833	0.0154049	0.0190254	0.00015587	0,2697361*	0,2886417*	0,2836905*	0,2871911*	0,2947197*	0,2835946*
																						65.55	0.0152131	0.0190254	0.000335679	0,26771*	0,2892051*	0,2827075*	0,2870712*	0,2955109*	0,2827075*
																						65.7167	0.0150453	0.0192052	0.00111492	0,2694365*	0,2888695*	0,2819282*	0,287299*	0,2954391*	0,282192*
																						65.8833	0.015273	0.0181263	0.00037165	0,268849*	0,2883779*	0,2828873*	0,2869033*	0,2946718*	0,2825517*
																						66.05	0.0158605	0.0175029	0.00115089	0,2678899*	0,2910873*	0,2819761*	0,2882819*	0,294444*	0,2826836*
																						66.2167	0.0154769	0.0178505	0.00127077	0,2673624*	0,2896607*	0,2836066*	0,2882939*	0,2948277*	0,2838464*
																						66.3833	0.0159324	0.0187137	0.00151053	0,2685253*	0,2889295*	0,2811849*	0,2867714*	0,2940484*	0,2817964*
																						66.55	0.0158125	0.0190014	0.00100703	0,2703595*	0,2886537*	0,2824676*	0,2877544*	0,2935688*	0,2817844*
																						66.7167	0.0168076	0.01845	0.00127077	0,2679139*	0,2882581*	0,2805496*	0,2853448*	0,2947197*	0,2832949*
																						66.8833	0.0155008	0.0191093	0.00159446	0,2685853*	0,2887615*	0,2813647*	0,2873468*	0,2936048*	0,2823239*
																						67.05	0.0168555	0.0174549	0.00153452	0,2660677*	0,2875986*	0,2813528*	0,2874907*	0,2947676*	0,283151*
																						67.2167	0.0167356	0.0190614	0.00139065	0,2668588*	0,2884259*	0,2819403*	0,2867116*	0,2941923*	0,2837385*
																						67.3833	0.0167116	0.0197687	0.00202604	0,2684534*	0,2910634*	0,2796386*	0,2844817*	0,2927417*	0,2821561*
																						67.55	0.0166157	0.0196848	0.00200206	0,2674104*	0,2909674*	0,2804418*	0,28622*	0,293413*	0,2807415*
																						67.7167	0.0156926	0.0197087	0.0015465	0,2684894*	0,2889773*	0,2798663*	0,2861361*	0,2942761*	0,2812929*
																						67.8833	0.0165198	0.0185579	0.00258948	0,2675422*	0,2886296*	0,282156*	0,2883299*	0,2935089*	0,2835707*
																						68.05	0.0170713	0.0198646	0.0022658	0,267806*	0,2885098*	0,28001*	0,2866636*	0,2921663*	0,2823239*
																						68.2167	0.0171792	0.0195769	0.00185819	0,2659718*	0,2875627*	0,2825876*	0,2866516*	0,2918906*	0,2806695*
																						68.3833	0.017395	0.0202602	0.00178628	0,2686692*	0,2880183*	0,2815925*	0,2869033*	0,2929455*	0,2826595*
																						68.55	0.016364	0.0195289	0.00291316	0,2676143*	0,2885698*	0,2806576*	0,2873349*	0,2937486*	0,281269*
																						68.7167	0.0172391	0.0196967	0.0011389	0,2664633*	0,2889534*	0,2826115*	0,2876226*	0,2934011*	0,2821202*
																						68.8833	0.0174909	0.0200684	0.0016544	0,2679378*	0,2863879*	0,2792308*	0,2866395*	0,2937486*	0,2820122*
																						69.05	0.0166997	0.0208596	0.00206201	0,2686451*	0,2860881*	0,2819761*	0,2877665*	0,2938087*	0,2823119*
																						69.2167	0.0175628	0.0193491	0.00281726	0,266811*	0,2889893*	0,2816525*	0,2857406*	0,293497*	0,2833908*
																						69.3833	0.0179464	0.0216029	0.00261347	0,2671346*	0,288342*	0,2823837*	0,2865797*	0,2942282*	0,2828754*
																						69.55	0.0167836	0.020428	0.00244562	0,2662236*	0,2859203*	0,2816764*	0,2878265*	0,2956669*	0,2820481*
																						69.7167	0.0174909	0.0205239	0.00291316	0,2673745*	0,2874908*	0,2798901*	0,2854767*	0,2938686*	0,2830792*
																						69.8833	0.0168795	0.0210514	0.00290118	0,2665951*	0,2869873*	0,2795185*	0,287227*	0,2945999*	0,2819642*
																						70.05	0.0181742	0.0207277	0.00302105	0,2658039*	0,287371*	0,2802978*	0,2870112*	0,2929814*	0,2818085*
																						70.2167	0.0176467	0.0200684	0.00310497	0,2685494*	0,2876586*	0,2804177*	0,2863999*	0,2929455*	0,2819283*
																						70.3833	0.018414	0.0207517	0.00335674	0,2676022*	0,2874788*	0,281053*	0,2869873*	0,2930294*	0,2826956*
																						70.55	0.0182222	0.0207158	0.003081	0,2675063*	0,2881622*	0,2798542*	0,2864358*	0,2931972*	0,2806815*
																						70.7167	0.0182581	0.0211114	0.00329679	0,2661636*	0,2889413*	0,2812088*	0,2865677*	0,2918545*	0,2799383*
																						70.8833	0.0192412	0.0205839	0.00261347	0,2667631*	0,2881742*	0,2794825*	0,2857645*	0,2932692*	0,2817364*
																						71.05	0.0184859	0.0211353	0.00329679	0,2670387*	0,2864837*	0,2810172*	0,2872031*	0,2925738*	0,2800341*
																						71.2167	0.0186298	0.0219865	0.0033927	0,2661877*	0,287371*	0,2804897*	0,2867595*	0,2920823*	0,2804178*
																						71.3833	0.0181143	0.0211713	0.00415995	0,2680099*	0,287251*	0,2786674*	0,2857406*	0,292406*	0,2814848*
																						71.55	0.0177306	0.0216508	0.00299709	0,2659358*	0,2868195*	0,2803099*	0,2860882*	0,2927057*	0,2808614*
																						71.7167	0.0194689	0.021471	0.00402808	0,2663794*	0,2867476*	0,2805854*	0,2877065*	0,2939165*	0,2808973*
																						71.8833	0.0197447	0.0211353	0.00411199	0,2681417*	0,287263*	0,2790031*	0,2861121*	0,2928257*	0,2815687*
																						72.05	0.0191093	0.0209915	0.0034886	0,266811*	0,2869154*	0,2803459*	0,2855726*	0,2932571*	0,282192*
																						72.2167	0.0195529	0.0221304	0.00460351	0,2679619*	0,2867835*	0,2798542*	0,28622*	0,2921184*	0,2811371*
																						72.3833	0.0192052	0.0212432	0.00489123	0,2680217*	0,2864598*	0,2810769*	0,286316*	0,2918306*	0,2803698*
																						72.55	0.0193251	0.0221304	0.00466346	0,2685853*	0,2878145*	0,280082*	0,2862799*	0,2925979*	0,2803819*
																						72.7167	0.0187137	0.0216508	0.00467545	0,2677821*	0,2878145*	0,2803217*	0,2853568*	0,2922862*	0,2791469*
																						72.8833	0.0200084	0.0210634	0.0045196	0,2669429*	0,287275*	0,280154*	0,2856926*	0,2940004*	0,2798663*
																						73.05	0.0198765	0.0220105	0.0053228	0,2651685*	0,286292*	0,2797104*	0,2862799*	0,2909194*	0,2793988*
																						73.2167	0.0203801	0.022562	0.00427983	0,2661516*	0,286352*	0,2788233*	0,28616*	0,292466*	0,2823*
																						73.3833	0.0201163	0.0228856	0.00459153	0,2658039*	0,2853808*	0,279962*	0,2848414*	0,2917107*	0,2806215*
																						73.55	0.0202602	0.0228736	0.00502311	0,2681897*	0,2868315*	0,280082*	0,2858244*	0,2929693*	0,2795786*
																						73.7167	0.0206798	0.0231014	0.00471141	0,2672906*	0,2864957*	0,2805615*	0,2846616*	0,2930055*	0,2808973*
																						73.8833	0.020404	0.0232213	0.00603012	0,2663314*	0,2853328*	0,2812808*	0,2855487*	0,2921902*	0,2793149*
																						74.05	0.0207757	0.022466	0.00573041	0,2686212*	0,2879944*	0,2787991*	0,2855966*	0,2922381*	0,2795066*
																						74.2167	0.0202602	0.0234011	0.00555058	0,2673865*	0,2859083*	0,2786196*	0,2868075*	0,2930294*	0,2793149*
																						74.3833	0.0202722	0.023533	0.00649767	0,2650487*	0,2859203*	0,2790031*	0,2837624*	0,2941443*	0,2794107*
																						74.55	0.0206798	0.0227178	0.00503509	0,2658039*	0,287311*	0,2787752*	0,2847334*	0,2934011*	0,2804537*
																						74.7167	0.021507	0.0233172	0.00586228	0,2654322*	0,2864478*	0,2797104*	0,2857406*	0,2907036*	0,2790032*
																						74.8833	0.0206438	0.0237008	0.00652163	0,2665833*	0,2852849*	0,2787274*	0,2855366*	0,294396*	0,2798424*
																						75.05	0.0211713	0.0233891	0.00629386	0,2656241*	0,2841461*	0,2784877*	0,2843978*	0,2915547*	0,2787274*
																						75.2167	0.0218186	0.0237008	0.00549065	0,2663555*	0,2862081*	0,2791589*	0,2861841*	0,291447*	0,281269*
																						75.3833	0.0221903	0.0247078	0.00559855	0,2662955*	0,2867356*	0,2796026*	0,2853088*	0,293437*	0,2807775*
																						75.55	0.0203201	0.0241324	0.00634182	0,2664994*	0,2855368*	0,2777683*	0,2855726*	0,2918665*	0,2793748*
																						75.7167	0.0206917	0.0238087	0.00630585	0,2669548*	0,2857284*	0,2793627*	0,2874789*	0,2933172*	0,2793268*
																						75.8833	0.0219865	0.0231014	0.00672545	0,2665112*	0,2878384*	0,2797583*	0,2859922*	0,2923461*	0,2805256*
																						76.05	0.0216988	0.0236409	0.00702515	0,2642455*	0,2879464*	0,2790031*	0,285177*	0,2929814*	0,2801659*
																						76.2167	0.0215789	0.0242163	0.0075886	0,2664273*	0,2866996*	0,2795905*	0,2849012*	0,2940963*	0,2801419*
																						76.3833	0.0213391	0.0240605	0.00770848	0,2656361*	0,286352*	0,2768213*	0,2848894*	0,2926818*	0,278092*
																						76.55	0.022454	0.0234251	0.00686929	0,2656482*	0,2872869*	0,278979*	0,2843978*	0,2940724*	0,2793627*
																						76.7167	0.022478	0.024576	0.00700118	0,2660797*	0,2869993*	0,2788473*	0,2847934*	0,2942043*	0,2782478*
																						76.8833	0.0221663	0.0238327	0.00733684	0,2661756*	0,2858485*	0,2788233*	0,2851651*	0,2924301*	0,2778283*
																						77.05	0.0233172	0.0243842	0.00734882	0,2670387*	0,2850332*	0,2797824*	0,2867116*	0,2929575*	0,2805976*
																						77.2167	0.0226099	0.0244081	0.00745672	0,2661156*	0,2868674*	0,28007*	0,2854648*	0,2920343*	0,280202*
																						77.3833	0.0222143	0.0244321	0.00653363	0,2654684*	0,2871191*	0,279051*	0,2847455*	0,2917107*	0,2799501*
																						77.55	0.022466	0.0248517	0.00791228	0,2673144*	0,2837146*	0,2793747*	0,2853329*	0,292262*	0,2789912*
																						77.7167	0.022502	0.0253073	0.00684533	0,2642334*	0,2866756*	0,2787991*	0,2837624*	0,2939644*	0,2800222*
																						77.8833	0.0231134	0.025523	0.00809211	0,2661636*	0,2874668*	0,2786314*	0,2845895*	0,2907757*	0,2789191*
																						78.05	0.0232812	0.0257748	0.00754063	0,2650127*	0,2855847*	0,2782478*	0,2862919*	0,2921302*	0,2796385*
																						78.2167	0.0236049	0.0249476	0.00806812	0,2651207*	0,2877785*	0,2792909*	0,2863039*	0,2914589*	0,2783917*
																						78.3833	0.0234131	0.0257748	0.00821199	0,2653244*	0,2843739*	0,2792909*	0,2848653*	0,2930534*	0,2787154*
																						78.55	0.0232932	0.0258947	0.00848772	0,2651087*	0,2861361*	0,2775644*	0,2846256*	0,2917826*	0,2796985*
																						78.7167	0.0236289	0.0259067	0.00782836	0,2653124*	0,2870113*	0,2778761*	0,2850451*	0,2909794*	0,2785956*
																						78.8833	0.0229815	0.0257868	0.0079962	0,2642695*	0,2860283*	0,2781039*	0,2857524*	0,2938087*	0,2792308*
																						79.05	0.0241564	0.0257268	0.00817602	0,2651685*	0,2837984*	0,2791111*	0,284218*	0,2929693*	0,2793868*
																						79.2167	0.0248756	0.02659	0.00908713	0,2651446*	0,2866756*	0,2784635*	0,2845656*	0,2927417*	0,2789912*
																						79.3833	0.0247558	0.026602	0.00869151	0,2655643*	0,2877785*	0,2795067*	0,2856685*	0,2905958*	0,2795425*
																						79.55	0.0238806	0.0260146	0.00854765	0,265708*	0,2846976*	0,2784756*	0,2860161*	0,2933652*	0,2789191*
																						79.7167	0.0243362	0.0266619	0.00918304	0,2648209*	0,2877307*	0,2781399*	0,2868194*	0,2926938*	0,2802259*
																						79.8833	0.0244561	0.0263382	0.00869151	0,2655402*	0,2860762*	0,2787393*	0,2855366*	0,2926218*	0,2790392*
																						80.05	0.0237128	0.0278248	0.00872748	0,2650728*	0,2841461*	0,2767133*	0,2829472*	0,2935089*	0,279267*
																						80.2167	0.02448	0.0254631	0.00882338	0,2644014*	0,2853808*	0,279962*	0,2854407*	0,2913991*	0,2776364*
																						80.3833	0.0242882	0.0278008	0.0106456	0,2638978*	0,287203*	0,279063*	0,2851051*	0,2932092*	0,2778403*
																						80.55	0.0251394	0.0271415	0.00996228	0,2639338*	0,2842779*	0,2778881*	0,2853809*	0,2917107*	0,279099*
																						80.7167	0.025523	0.027597	0.00897923	0,2663314*	0,2870232*	0,2809691*	0,2840022*	0,2908116*	0,2786315*
																						80.8833	0.0249716	0.0278248	0.0098424	0,2643175*	0,2842179*	0,2789671*	0,2856205*	0,2932092*	0,2768932*
																						81.05	0.025583	0.0279207	0.0095187	0,2644733*	0,2846496*	0,2760539*	0,2838823*	0,2922023*	0,2787393*
																						81.2167	0.025583	0.027609	0.00851169	0,2649648*	0,2851651*	0,2772527*	0,2835107*	0,2916748*	0,2782839*
																						81.3833	0.025547	0.0279447	0.0108374	0,2650728*	0,2846615*	0,2764615*	0,2835826*	0,2917705*	0,2779122*
																						81.55	0.0254631	0.0270815	0.010274	0,2631305*	0,2867476*	0,275994*	0,2826834*	0,2919504*	0,2779002*
																						81.7167	0.0262663	0.0292034	0.00986636	0,2636821*	0,2843859*	0,2779002*	0,2834387*	0,291315*	0,2795546*
																						81.8833	0.026554	0.027669	0.0105617	0,2650366*	0,2848295*	0,2787153*	0,2846736*	0,2898645*	0,2784276*
																						82.05	0.025535	0.0279926	0.0103219	0,2662835*	0,2857645*	0,2778761*	0,2836305*	0,2889174*	0,2796385*
																						82.2167	0.0266979	0.0294072	0.00996228	0,2647611*	0,2858605*	0,2764257*	0,2838224*	0,2906077*	0,2782119*
																						82.3833	0.0259906	0.0275131	0.0105257	0,2664153*	0,2833429*	0,2774566*	0,2833309*	0,2906318*	0,2792429*
																						82.55	0.0267938	0.0294072	0.0108135	0,2641856*	0,2843739*	0,2765454*	0,2830551*	0,290368*	0,2768692*
																						82.7167	0.0261464	0.027609	0.0105977	0,2636462*	0,2854049*	0,2778043*	0,284098*	0,291327*	0,2777444*
																						82.8833	0.0265061	0.0284122	0.0104778	0,2648929*	0,28429*	0,2758982*	0,2840502*	0,2918426*	0,2768214*
																						83.05	0.0270455	0.0285561	0.011245	0,2635741*	0,2850212*	0,2762938*	0,2839543*	0,2915789*	0,2785597*
																						83.2167	0.0268058	0.0299228	0.0110532	0,2665592*	0,284182*	0,2764854*	0,2861*	0,2906557*	0,2787154*
																						83.3833	0.0268297	0.0287838	0.0116886	0,2645812*	0,2844219*	0,2764257*	0,284158*	0,2900802*	0,2785715*
																						83.55	0.0258347	0.0287719	0.0119044	0,2634063*	0,2845417*	0,2760179*	0,2833668*	0,2904399*	0,2786674*
																						83.7167	0.0261464	0.0298268	0.0125757	0,2651685*	0,2830671*	0,2752987*	0,2830071*	0,2912313*	0,2780201*
																						83.8833	0.0279447	0.0294432	0.0122041	0,2635741*	0,2837744*	0,2775644*	0,2833427*	0,2916628*	0,2779961*
																						84.05	0.0274172	0.0289157	0.0113169	0,2645572*	0,283223*	0,2775764*	0,2818563*	0,2904758*	0,2780561*
																						84.2167	0.0276809	0.0301385	0.0119763	0,2657919*	0,2848174*	0,2768452*	0,284218*	0,29026*	0,2785836*
																						84.3833	0.027537	0.0282684	0.0122161	0,2660917*	0,2831989*	0,2774206*	0,2857285*	0,2920223*	0,280082*
																						84.55	0.0270455	0.0300426	0.0131032	0,2636821*	0,2839901*	0,2773486*	0,2846136*	0,2907515*	0,2768332*
																						84.7167	0.0266499	0.0293953	0.012288	0,2639217*	0,2846735*	0,2785474*	0,2831151*	0,2901641*	0,2786674*
																						84.8833	0.0281484	0.0300306	0.0120003	0,2630467*	0,2829712*	0,2762337*	0,2837144*	0,2902002*	0,2765456*
																						85.05	0.0280885	0.0302464	0.0131631	0,2639817*	0,2823359*	0,2761379*	0,2844458*	0,2922262*	0,279099*
																						85.2167	0.0287598	0.0299947	0.0125278	0,2635261*	0,2835706*	0,2782717*	0,2835706*	0,2919865*	0,2781759*
																						85.3833	0.0285681	0.0305701	0.013295	0,2638499*	0,2839783*	0,2775284*	0,2829951*	0,2916387*	0,2775885*
																						85.55	0.0288078	0.0304023	0.0125398	0,2623514*	0,2839423*	0,2767493*	0,2845536*	0,2897206*	0,2773607*
																						85.7167	0.0289397	0.0304382	0.0121801	0,2628548*	0,2819283*	0,2766534*	0,2835346*	0,2894928*	0,2782239*
																						85.8833	0.0284002	0.0297069	0.0126716	0,2635621*	0,283103*	0,2772408*	0,2836785*	0,2905599*	0,2764256*
																						86.05	0.0280885	0.03069	0.0131152	0,2632265*	0,2826595*	0,2767133*	0,2822998*	0,2926338*	0,2777323*
																						86.2167	0.0278847	0.0314333	0.0140383	0,2628548*	0,2829712*	0,2775284*	0,2835826*	0,290308*	0,2779722*
																						86.3833	0.0298748	0.0305461	0.0137506	0,2629867*	0,2828154*	0,2748792*	0,2835467*	0,2900563*	0,2776964*
																						86.55	0.0292753	0.0311575	0.0128754	0,2634304*	0,2837864*	0,2747352*	0,283199*	0,2929575*	0,2786915*
																						86.7167	0.0305461	0.0319967	0.0136906	0,2624112*	0,2810891*	0,2765574*	0,2829472*	0,2911592*	0,2763417*
																						86.8833	0.0295511	0.0306301	0.0140982	0,2630228*	0,28224*	0,2778282*	0,2832949*	0,2899365*	0,2766654*
																						87.05	0.029611	0.0312534	0.0138585	0,2628309*	0,2830191*	0,275994*	0,2809092*	0,2917826*	0,2779002*
																						87.2167	0.0297789	0.0314812	0.01429	0,2623514*	0,2835586*	0,2754425*	0,282156*	0,2900323*	0,2782478*
																						87.3833	0.0300906	0.0323564	0.01435	0,262747*	0,2817723*	0,2756464*	0,284146*	0,2905238*	0,2771929*
																						87.55	0.029611	0.0310856	0.0150813	0,2634063*	0,2827913*	0,2766652*	0,2828873*	0,2925858*	0,2773008*
																						87.7167	0.0300306	0.0330637	0.0141942	0,2621357*	0,2833549*	0,2768571*	0,2810051*	0,2899843*	0,2773847*
																						87.8833	0.0302704	0.0331116	0.0138585	0,2628909*	0,2814968*	0,2762099*	0,2826236*	0,2910035*	0,2777444*
																						88.05	0.0300426	0.0321765	0.0144938	0,2617878*	0,2819522*	0,2762457*	0,2816645*	0,2889653*	0,2767853*
																						88.2167	0.0294432	0.0322724	0.0141222	0,2630346*	0,2812808*	0,2755744*	0,2825036*	0,2915908*	0,27609*
																						88.3833	0.030666	0.0319368	0.0150093	0,2626511*	0,2811251*	0,274843*	0,2826834*	0,2911233*	0,2778763*
																						88.55	0.0302824	0.0326321	0.0145418	0,2615002*	0,2824917*	0,2765335*	0,2831031*	0,2899964*	0,2776844*
																						88.7167	0.0313613	0.0333993	0.0149614	0,2628429*	0,2824917*	0,2766652*	0,2814128*	0,2918545*	0,2766893*
																						88.8833	0.0319367	0.0329438	0.0147456	0,2617639*	0,2839783*	0,2777563*	0,281089*	0,2902841*	0,2756224*
																						89.05	0.0301865	0.0328479	0.0149854	0,2631785*	0,2833308*	0,2763177*	0,2840621*	0,2896008*	0,275934*
																						89.2167	0.0305101	0.0340347	0.014326	0,26162*	0,2828633*	0,2742079*	0,2812568*	0,2885818*	0,277169*
																						89.3833	0.0305221	0.0330517	0.0161842	0,2637899*	0,2828513*	0,27808*	0,2825036*	0,2909314*	0,2782239*
																						89.55	0.0318049	0.0328838	0.0168915	0,2622075*	0,2829232*	0,2741717*	0,2842899*	0,2916028*	0,2768692*
																						89.7167	0.0311335	0.0327999	0.0154289	0,2624353*	0,2825396*	0,27603*	0,2817843*	0,2905357*	0,2764976*
																						89.8833	0.0312175	0.0332195	0.0149734	0,2635502*	0,2826235*	0,273932*	0,2805375*	0,2901523*	0,2756703*
																						90.05	0.0314452	0.0325722	0.015345	0,2623514*	0,2822041*	0,2751909*	0,2829112*	0,2903801*	0,2790631*
																						90.2167	0.0309897	0.0340227	0.0162921	0,2634184*	0,2826115*	0,2753825*	0,2823958*	0,290308*	0,2763417*
																						90.3833	0.0321525	0.0340347	0.0162082	0,2621115*	0,2834986*	0,2753466*	0,2820121*	0,2896608*	0,2777565*
																						90.55	0.031697	0.0339268	0.0165558	0,2618358*	0,2816045*	0,273992*	0,2812209*	0,2897446*	0,2751429*
																						90.7167	0.0327639	0.0346821	0.0159444	0,2615002*	0,2854529*	0,2740999*	0,2817004*	0,2892652*	0,2758263*
																						90.8833	0.03268	0.0344303	0.0162082	0,262687*	0,2820242*	0,2743276*	0,2829831*	0,2904519*	0,27591*
																						91.05	0.0322964	0.0345502	0.0150933	0,2633824*	0,2805617*	0,2737761*	0,2830192*	0,289445*	0,2749151*
																						91.2167	0.033759	0.0345262	0.0165079	0,262699*	0,2803698*	0,2749271*	0,2833427*	0,2898284*	0,2746514*
																						91.3833	0.0323803	0.0343224	0.0169994	0,2634423*	0,2830671*	0,2768332*	0,2809811*	0,2898284*	0,2758383*
																						91.55	0.0323683	0.034742	0.0162921	0,2631066*	0,282192*	0,2741717*	0,2818563*	0,2881382*	0,2746514*
																						91.7167	0.032668	0.0339748	0.0175988	0,2623273*	0,2820601*	0,2747591*	0,2805495*	0,2872391*	0,2758383*
																						91.8833	0.0336151	0.0340947	0.0167956	0,2636221*	0,2819163*	0,2740999*	0,2796024*	0,2878024*	0,27603*
																						92.05	0.0324283	0.0350058	0.016328	0,2618599*	0,2819881*	0,2753825*	0,2807294*	0,2875748*	0,2749751*
																						92.2167	0.0323563	0.0352455	0.017395	0,2602893*	0,28212*	0,2741239*	0,2815087*	0,2897806*	0,2759222*
																						92.3833	0.0331476	0.0356651	0.0187497	0,2614402*	0,2812928*	0,2751189*	0,2800939*	0,2877547*	0,2764617*
																						92.55	0.0334712	0.0346581	0.0178865	0,2614523*	0,2819283*	0,2734165*	0,2825636*	0,290404*	0,2746154*
																						92.7167	0.0346221	0.0343704	0.0175029	0,2602655*	0,2813049*	0,2755264*	0,2808253*	0,2881862*	0,275119*
																						92.8833	0.0338429	0.035797	0.0175029	0,2622314*	0,2833908*	0,2758262*	0,2802139*	0,2889055*	0,2768573*
																						93.05	0.0354493	0.0359409	0.0169035	0,2619318*	0,2814008*	0,2740398*	0,2805975*	0,2877426*	0,2767254*
																						93.2167	0.0340467	0.03678	0.0182821	0,2607929*	0,2798542*	0,2752987*	0,2801539*	0,2889653*	0,2749391*
																						93.3833	0.0335072	0.0353654	0.0187497	0,2613804*	0,2812569*	0,2741838*	0,2818083*	0,287227*	0,2749871*
																						93.55	0.0349458	0.0371037	0.0188336	0,2610326*	0,2829712*	0,2750708*	0,2799861*	0,2860402*	0,2750949*
																						93.7167	0.0349098	0.0361566	0.0184979	0,2626031*	0,2824078*	0,2739559*	0,2830071*	0,2878024*	0,2777085*
																						93.8833	0.0334473	0.0369838	0.0179105	0,2612604*	0,2805856*	0,2722656*	0,2798661*	0,2877306*	0,2726614*
																						94.05	0.0350057	0.0363964	0.0191213	0,2619797*	0,2815806*	0,2743995*	0,2806214*	0,288294*	0,274004*
																						94.2167	0.0356411	0.0363485	0.0188935	0,2636821*	0,2810171*	0,2735123*	0,2815326*	0,2901523*	0,2745554*
																						94.3833	0.0340227	0.0364084	0.0192292	0,2603853*	0,2821081*	0,2753227*	0,2814607*	0,2881262*	0,2738243*
																						94.55	0.0355452	0.0360607	0.0191333	0,2616919*	0,2808134*	0,2741958*	0,2795306*	0,2879225*	0,2748312*
																						94.7167	0.0348379	0.0370677	0.0196608	0,2603973*	0,2797224*	0,2742079*	0,2804656*	0,2868794*	0,2747473*
																						94.8833	0.0342625	0.0374993	0.0189894	0,2608768*	0,2808373*	0,2732247*	0,2812329*	0,2883899*	0,2743517*
																						95.05	0.035821	0.0379908	0.0201043	0,2624712*	0,2797105*	0,2743635*	0,282108*	0,2875748*	0,2764137*
																						95.2167	0.0365403	0.0380148	0.0188576	0,260601*	0,2806335*	0,2754186*	0,2798543*	0,2885458*	0,2753227*
																						95.3833	0.0359049	0.037775	0.0193731	0,2614523*	0,2796505*	0,2737522*	0,2825036*	0,2884499*	0,2756465*
																						95.55	0.0360727	0.0374514	0.0187976	0,2622195*	0,2808613*	0,2746393*	0,2806095*	0,2887975*	0,2741*
																						95.7167	0.0363724	0.0381467	0.0195289	0,2598338*	0,2816166*	0,2729011*	0,280118*	0,2881141*	0,2752388*
																						95.8833	0.0360008	0.0376072	0.0191573	0,2621115*	0,2797344*	0,2733207*	0,2800341*	0,2860163*	0,2748553*
																						96.05	0.0364923	0.0375353	0.0201883	0,2611285*	0,2828754*	0,2761498*	0,2804536*	0,2887616*	0,2730929*
																						96.2167	0.0370078	0.0380868	0.0198047	0,2609248*	0,2806455*	0,2721098*	0,2812209*	0,2881982*	0,2733686*
																						96.3833	0.0366361	0.038914	0.0206558	0,2613324*	0,2808134*	0,2726373*	0,280058*	0,2880422*	0,2742319*
																						96.55	0.0361326	0.0389379	0.0205	0,260709*	0,2804776*	0,2742079*	0,2797943*	0,2886657*	0,2752509*
																						96.7167	0.0368639	0.0380628	0.0202722	0,2601095*	0,281065*	0,2728171*	0,2788233*	0,2879345*	0,2734166*
																						96.8833	0.0374394	0.0382306	0.0209555	0,2609607*	0,2803937*	0,2735244*	0,2817245*	0,2867475*	0,2737403*
																						97.05	0.0363364	0.0389379	0.0215669	0,2612484*	0,2812329*	0,2737761*	0,2809212*	0,2881621*	0,2755985*
																						97.2167	0.0374154	0.0391777	0.0219026	0,2601575*	0,2782118*	0,272853*	0,2814128*	0,2866636*	0,2738243*
																						97.3833	0.0368639	0.0392856	0.020512	0,2605172*	0,2814847*	0,272841*	0,2804777*	0,287443*	0,2742798*
																						97.55	0.0380747	0.0396452	0.0226818	0,2601334*	0,2802379*	0,2723736*	0,2798063*	0,2873709*	0,2721578*
																						97.7167	0.0383145	0.0404125	0.0219266	0,2607929*	0,2805376*	0,2731768*	0,2789192*	0,2869394*	0,2752868*
																						97.8833	0.0371756	0.0384464	0.0213391	0,2606131*	0,2807054*	0,2723975*	0,2824077*	0,287311*	0,2737763*
																						98.05	0.0386742	0.0392496	0.0209795	0,2596899*	0,2787513*	0,2743515*	0,2809811*	0,2876587*	0,2747952*
																						98.2167	0.0380747	0.0389499	0.0212552	0,2621834*	0,2804296*	0,2730688*	0,2809811*	0,2877786*	0,2723736*
																						98.3833	0.0381946	0.039885	0.0220584	0,2603494*	0,2789432*	0,2757781*	0,280166*	0,2880902*	0,2733086*
																						98.55	0.037763	0.0393455	0.0211114	0,260709*	0,2777803*	0,2738962*	0,2789311*	0,2886657*	0,2722896*
																						98.7167	0.0381946	0.0412037	0.0227298	0,2591385*	0,2799742*	0,2738361*	0,279147*	0,288378*	0,2734405*
																						98.8833	0.0385543	0.040868	0.022478	0,2610087*	0,2791589*	0,2741239*	0,2794346*	0,2868313*	0,2729251*
																						99.05	0.0404005	0.0400888	0.0222742	0,2618838*	0,2817484*	0,2747951*	0,2804536*	0,2871431*	0,2734526*
																						99.2167	0.03883	0.0402806	0.021495	0,2597499*	0,2789671*	0,2720259*	0,2783317*	0,2876587*	0,2737763*
																						99.3833	0.0401247	0.0403885	0.0220345	0,2600856*	0,2779481*	0,2729611*	0,2801059*	0,2878624*	0,2735964*
																						99.55	0.0401367	0.0411198	0.0223342	0,2620277*	0,2793988*	0,27386*	0,2783917*	0,2870353*	0,2744235*
																						99.7167	0.0391177	0.039849	0.0228257	0,2605531*	0,2794467*	0,2742079*	0,2833188*	0,2857765*	0,2726134*
																						99.8833	0.0391537	0.040916	0.0240125	0,2588748*	0,2784756*	0,273992*	0,2792428*	0,2881741*	0,2716783*
																						100.05	0.039849	0.0404844	0.0231973	0,2603132*	0,2784756*	0,2723256*	0,2790629*	0,2854648*	0,2740279*
																						100.217	0.0400648	0.0414195	0.0239286	0,2598099*	0,279123*	0,2742558*	0,279195*	0,2856686*	0,2734766*
																						100.383	0.0410239	0.041875	0.0239286	0,2602175*	0,2791589*	0,2725773*	0,2785116*	0,2897806*	0,2754666*
																						100.55	0.0395493	0.0413955	0.0242283	0,2598217*	0,2795545*	0,2735485*	0,2790031*	0,2877306*	0,2731649*
																						100.717	0.0409759	0.0417911	0.0231494	0,2604453*	0,2793627*	0,2735963*	0,2793387*	0,2866277*	0,2736803*
																						100.883	0.0402686	0.0420309	0.0237967	0,2623273*	0,2806695*	0,2732728*	0,278991*	0,2885818*	0,2738722*
																						101.05	0.041935	0.0424145	0.0239886	0,2602893*	0,280082*	0,2713186*	0,2797343*	0,2871192*	0,2741239*
																						101.217	0.0407841	0.041899	0.0248277	0,2604692*	0,2778283*	0,2732728*	0,2797822*	0,2875867*	0,2733086*
																						101.383	0.0414914	0.041959	0.0238447	0,2599417*	0,2787034*	0,2729729*	0,28001*	0,2864599*	0,272961*
																						101.55	0.0406522	0.0427982	0.0243842	0,2583473*	0,2784876*	0,2723615*	0,281089*	0,2856086*	0,2721459*
																						101.717	0.0421028	0.0428101	0.0247438	0,258635*	0,2802259*	0,2723615*	0,2796385*	0,2861962*	0,2739441*
																						101.883	0.041863	0.0423666	0.0251394	0,2591624*	0,2792549*	0,2721817*	0,2798302*	0,2879345*	0,2712468*
																						102.05	0.0421268	0.0433137	0.024528	0,2580236*	0,2778283*	0,273009*	0,2783556*	0,2880422*	0,2729371*
																						102.217	0.0410358	0.0425943	0.0244201	0,259558*	0,2790871*	0,272913*	0,279039*	0,2870232*	0,2743276*
																						102.383	0.0419949	0.0425104	0.0242283	0,2585511*	0,2792069*	0,2734765*	0,2777802*	0,2864238*	0,2723258*
																						102.55	0.041863	0.0430259	0.0254271	0,2594861*	0,2787634*	0,2721098*	0,2788592*	0,2872631*	0,2716424*
																						102.717	0.04293	0.0439251	0.025547	0,2588389*	0,2793988*	0,2732366*	0,2779121*	0,287227*	0,272961*
																						102.883	0.0417551	0.0440569	0.0259666	0,2604212*	0,2809932*	0,2736084*	0,2798661*	0,2870471*	0,2723137*
																						103.05	0.0433016	0.0421987	0.0263023	0,2585631*	0,277073*	0,2715463*	0,2796504*	0,2858483*	0,2734766*
																						103.217	0.0414794	0.0432657	0.0257748	0,2582994*	0,2791828*	0,2730329*	0,2794705*	0,2890612*	0,2729012*
																						103.383	0.0430859	0.0443566	0.0263263	0,2590426*	0,2787034*	0,2724335*	0,2794826*	0,2850451*	0,2726493*
																						103.55	0.0433736	0.0436013	0.0259906	0,2587429*	0,2785117*	0,2726373*	0,2804897*	0,2875748*	0,2733686*
																						103.717	0.0435294	0.043997	0.0257508	0,2588389*	0,2799262*	0,271966*	0,2787273*	0,2846135*	0,2735246*
																						103.883	0.0436133	0.0446923	0.02659	0,2593304*	0,2784276*	0,2724814*	0,2805736*	0,2865196*	0,2713546*
																						104.05	0.0431458	0.0447043	0.0263143	0,2577958*	0,2787634*	0,2734526*	0,2798543*	0,2863879*	0,2733447*
																						104.217	0.0435414	0.0443686	0.0275611	0,2582633*	0,2789073*	0,2732247*	0,2788353*	0,2872989*	0,2722778*
																						104.383	0.0439969	0.0461669	0.0276809	0,2589346*	0,2804657*	0,270995*	0,2787394*	0,2878385*	0,2716544*
																						104.55	0.0430619	0.0450759	0.0269137	0,2583353*	0,2790871*	0,2725174*	0,2782238*	0,2881141*	0,2732129*
																						104.717	0.0448122	0.0448481	0.0271055	0,2583353*	0,2781279*	0,2710069*	0,2778282*	0,2882341*	0,2719661*
																						104.883	0.0438891	0.0458072	0.0272254	0,259714*	0,2785835*	0,2724935*	0,2793268*	0,2855608*	0,2710908*
																						105.05	0.0442367	0.0460709	0.0283283	0,2578197*	0,2763896*	0,2728772*	0,2785954*	0,2878865*	0,2703956*
																						105.217	0.0448122	0.0451479	0.0281725	0,2614643*	0,2766295*	0,2710668*	0,2784036*	0,2875507*	0,2727812*
																						105.383	0.0448361	0.0453636	0.027621	0,2582035*	0,275994*	0,2713425*	0,2785714*	0,2849733*	0,2723017*
																						105.55	0.0444285	0.0457952	0.0284722	0,2584431*	0,2783318*	0,2721697*	0,2790749*	0,2856206*	0,2714746*
																						105.717	0.0447162	0.0464426	0.0275011	0,2590306*	0,2784396*	0,2706712*	0,2784756*	0,2849853*	0,27205*
																						105.883	0.0452917	0.0466344	0.0280046	0,2593304*	0,2786074*	0,2714505*	0,2779721*	0,2869153*	0,2713907*
																						106.05	0.0458671	0.0457712	0.0291795	0,2580236*	0,2781159*	0,2715344*	0,2787512*	0,2870952*	0,2712707*
																						106.217	0.0455554	0.0463227	0.0285441	0,2599538*	0,2788352*	0,2713546*	0,2790031*	0,2847933*	0,2708392*
																						106.383	0.0455914	0.0471978	0.0297429	0,2581914*	0,2778881*	0,2723975*	0,2793148*	0,2868313*	0,2725654*
																						106.55	0.0464905	0.0467543	0.0291195	0,2590785*	0,2785715*	0,2711388*	0,2777922*	0,2843619*	0,2712468*
																						106.717	0.0468142	0.0463227	0.0290956	0,2589946*	0,2764735*	0,2705753*	0,2776724*	0,287347*	0,2714146*
																						106.883	0.0458671	0.0469701	0.0300306	0,2593782*	0,2779722*	0,272985*	0,2783797*	0,2858963*	0,2711747*
																						107.05	0.0466943	0.0475215	0.0303903	0,2591865*	0,2784157*	0,2707551*	0,2772528*	0,2856567*	0,272913*
																						107.217	0.0469341	0.0476894	0.0298149	0,2600616*	0,2793388*	0,2699879*	0,2783556*	0,2885576*	0,27205*
																						107.383	0.0464665	0.0481809	0.0302344	0,2594622*	0,2782359*	0,2711147*	0,2795426*	0,2857524*	0,2727573*
																						107.55	0.0466344	0.0479891	0.0295511	0,2573282*	0,278188*	0,2704313*	0,2772768*	0,2877067*	0,2710549*
