# Supplementary material for: Atomic view into Plasmodium actin polymerization, ATP hydrolysis, and fragmentation
Source: PLoS Biol. 2019 Jun 14;17(6):e3000315. doi: 10.1371/journal.pbio.3000315 (PMC6599135; doi:10.1371/journal.pbio.3000315)
Supplement: S5 Data — (XLSX) [file pbio.3000315.s024.xlsx]

## Sheet: MS_Act2
Mass (Da)	Intentisty (AU)
42698	1.69e-08
42699	3.09e-06
42700	1.95e-05
42701	2.97e-05
42702	1.36e-05
42703	4.83e-05
42704	0.000911
42705	0.00256
42706	0.0446
42707	0.686
42708	1.26
42709	0.627
42710	0.381
42711	3.26
42712	5.43
42713	2.54
42714	0.00475
42715	0.00104
42716	0.000374
42717	0.00103
42718	0.00381
42719	0.00492
42720	0.00206
42721	3.7e-05
42722	5.87e-06
42723	1.53e-05
42724	0.00229
42725	0.414
42726	2.91
42727	4.61
42728	2.17
42729	0.31
42730	1.82
42731	11
42732	30.4
42733	34.8
42734	14.8
42735	0.973
42736	0.0132
42737	3.69e-05
42738	1.78e-05
42739	2.82e-05
42740	0.000131
42741	0.000219
42742	0.000117
42743	2.84e-05
42744	0.0213
42745	4.09
42746	39.4
42747	72.7
42748	43.5
42749	7.07
42750	2.12
42751	6.46
42752	27.1
42753	54
42754	57.8
42755	65.8
42756	81.5
42757	65.9
42758	45.2
42759	31.6
42760	16
42761	8.66
42762	9.42
42763	14.3
42764	22.6
42765	57.7
42766	117
42767	129
42768	114
42769	130
42770	115
42771	54.2
42772	16.2
42773	8.81
42774	14.8
42775	63
42776	186
42777	258
42778	187
42779	123
42780	125
42781	109
42782	81.9
42783	72
42784	82.5
42785	144
42786	257
42787	316
42788	273
42789	211
42790	179
42791	174
42792	182
42793	188
42794	196
42795	218
42796	275
42797	339
42798	344
42799	327
42800	376
42801	480
42802	607
42803	785
42804	1010
42805	1160
42806	1100
42807	927
42808	800
42809	757
42810	750
42811	766
42812	810
42813	869
42814	942
42815	1040
42816	1180
42817	1350
42818	1580
42819	1830
42820	2060
42821	2240
42822	2320
42823	2250
42824	2040
42825	1760
42826	1460
42827	1170
42828	935
42829	778
42830	663
42831	546
42832	435
42833	347
42834	276
42835	210
42836	160
42837	145
42838	171
42839	222
42840	270
42841	292
42842	282
42843	247
42844	203
42845	166
42846	150
42847	162
42848	189
42849	207
42850	210
42851	204
42852	204
42853	222
42854	262
42855	313
42856	366
42857	393
42858	366
42859	296
42860	225
42861	174
42862	152
42863	166
42864	218
42865	272
42866	283
42867	245
42868	184
42869	125
42870	87
42871	77.6
42872	99.6
42873	155
42874	242
42875	327
42876	344
42877	285
42878	211
42879	166
42880	153
42881	170
42882	202
42883	234
42884	261
42885	279
42886	281
42887	259
42888	216
42889	174
42890	158
42891	168
42892	193
42893	234
42894	288
42895	339
42896	377
42897	389
42898	369
42899	330
42900	280
42901	229
42902	196
42903	197
42904	225
42905	256
42906	268
42907	265
42908	254
42909	230
42910	200
42911	185
42912	194
42913	215
42914	239
42915	262
42916	283
42917	300
42918	313
42919	315
42920	291
42921	239
42922	186
42923	159
42924	158
42925	167
42926	185
42927	211
42928	247
42929	289
42930	318
42931	313
42932	274
42933	218
42934	170
42935	145
42936	136
42937	132
42938	141
42939	166
42940	186
42941	191
42942	190
42943	191
42944	183
42945	161
42946	139
42947	129
42948	122
42949	112
42950	119
42951	149
42952	176
42953	176
42954	162
42955	154
42956	157
42957	157
42958	140
42959	115
42960	108
42961	124
42962	142
42963	148
42964	147
42965	143
42966	128
42967	103
42968	93.5
42969	105
42970	102
42971	80.3
42972	75.1
42973	97
42974	130
42975	161
42976	177
42977	175
42978	157
42979	130
42980	103
42981	89.8
42982	92.9
42983	103
42984	113
42985	116
42986	119
42987	148
42988	158
42989	94.7
42990	35.5
42991	28.8
42992	49.5
42993	80.6
42994	96.9
42995	103
42996	133
42997	169
42998	160
42999	110
43000	63.7
43001	42.2
43002	51.5
43003	91.3
43004	123
43005	111
43006	73.3
43007	44.1
43008	42
43009	64.9
43010	93.4
43011	102
43012	87.8
43013	80.4
43014	80.8
43015	75.1
43016	73.3
43017	67.6
43018	46.2
43019	33.2
43020	39.7
43021	54.6
43022	68.3
43023	68.5
43024	55.3
43025	37
43026	19.1
43027	11.8
43028	15.5
43029	20
43030	23.2
43031	29.4
43032	34.6
43033	34.3
43034	37.8
43035	52.9
43036	67.7
43037	62.8
43038	42.7
43039	31.8
43040	36
43041	40.4
43042	38.1
43043	35.2
43044	34.7
43045	37.7
43046	47.8
43047	65.2
43048	77.7
43049	72
43050	57.7
43051	51.7
43052	58
43053	68.2
43054	64.1
43055	44.5
43056	30.5
43057	30
43058	31.7
43059	27.1
43060	21.4
43061	23
43062	36.7
43063	63.7
43064	67.6
43065	31.7
43066	6.02
43067	4.84
43068	7.1
43069	7.97
43070	5.99
43071	3.5
43072	3.31
43073	8.32
43074	36.3
43075	84.2
43076	87.9
43077	38.5
43078	6.77
43079	3.53
43080	2.45
43081	1.25
43082	1.3
43083	5.5
43084	21.2
43085	39.8
43086	42.1
43087	30.4
43088	15.7
43089	5.66
43090	6.86
43091	14.4
43092	21.2
43093	22.5
43094	14.8
43095	7.66
43096	36.5
43097	116
43098	166
43099	126
43100	59.7
43101	31.2
43102	21
43103	8.05
43104	0.919
43105	0.0142
43106	0.00911
43107	0.102
43108	1.82
43109	12.5
43110	27.5
43111	26.5
43112	15.9
43113	12
43114	7.94
43115	2.36
43116	0.544
43117	1.53
43118	2.79
43119	3.35
43120	4.84
43121	5.05
43122	2.39
43123	0.383
43124	0.0332
43125	0.0076
