# Supplementary material for: Atomic view into Plasmodium actin polymerization, ATP hydrolysis, and fragmentation
Source: PLoS Biol. 2019 Jun 14;17(6):e3000315. doi: 10.1371/journal.pbio.3000315 (PMC6599135; doi:10.1371/journal.pbio.3000315)
Supplement: S6 Data — (XLSX) [file pbio.3000315.s025.xlsx]

## Sheet: S3A_Fig
pH	Mean	SEM	N
5.71	0.410338	0.0115445	3
5.82	0.742474	0.030822	3
5.93	0.751526	0.0222979	3
6.25	0.904375	0.0359425	3
6.61	1.23718	0.0241826	3
6.79	1.03054	0.0188146	3
7.04	0.663523	0.0249694	1
7.19	0.919914	0.00850087	3
7.34	0.996667	0.0275316	3

## Sheet: S3B_Fig
PfActI							PfActI K270M								PfActI A272W
Time (min)	Mg			MgK			Time (min)	Mg			MgK			Time (min)	Mg			MgK
0.516667	0	0	0	0	0	0	1.4	0	0	0	0	0	0	0.333333	0	0	0	0	0	0
0.85	0.0539488	0.0168026	0.0626973	0.0040965	0.00770692	-0.0213157	1.73333	0.00549764	0.00329858	0.00928491	0.0108731	0.0128278	0.0248005	0.666667	0.0268742	0.0520751	0.0419846	0.0111046	0.0100905	0.0153639
1.18333	0.0663077	0.0236764	0.0720706	0.00201353	0.0202742	-0.0187467	2.06667	0.0200359	0.0262054	0.0183255	0.0174092	0.0261444	0.0358569	1	0.0712927	0.0852876	0.0659179	0.0352407	0.0210937	0.0411226
1.51667	0.0618641	0.026662	0.0656134	0.00652663	0.0327025	-0.0096511	2.4	0.0221738	0.0533882	0.0147215	0.0295651	0.0341465	0.0486236	1.33333	0.106686	0.119666	0.0950232	0.0642446	0.0401085	0.0648531
1.85	0.0529767	0.0264537	0.068113	0.00985937	0.0429091	-0.0125673	2.73333	0.0243118	0.0605352	0.0127057	0.0426373	0.0412323	0.0620623	1.66667	0.142129	0.134878	0.117993	0.0848312	0.0603402	0.0919301
2.18333	0.0429785	0.0247179	0.0595728	0.0204825	0.0415204	-0.00999829	3.06667	0.0336578	0.0701255	0.0155156	0.0543045	0.0591302	0.074096	2	0.164034	0.141876	0.150597	0.116725	0.0817382	0.11206
2.51667	0.039368	0.0165249	0.0676269	0.0318694	0.0597811	0.00201351	3.4	0.0412934	0.079105	0.0197304	0.0581529	0.0723856	0.0816095	2.33333	0.181629	0.158	0.173922	0.137616	0.106838	0.129655
2.85	0.0395763	0.0245096	0.0750562	0.035827	0.0589479	-0.000624895	3.73333	0.0433092	0.0835031	0.0312144	0.071897	0.0911998	0.103417	2.66667	0.209264	0.17164	0.203737	0.152727	0.131836	0.160333
3.18333	0.0490885	0.0228432	0.068599	0.0397152	0.0638082	0.00729041	4.06667	0.0561371	0.0966364	0.0393387	0.0833199	0.0998739	0.112702	3	0.232741	0.198869	0.208047	0.183455	0.158355	0.182694
3.51667	0.0453392	0.0149279	0.0636693	0.0501301	0.075195	0.0134698	4.4	0.0620623	0.110747	0.0468522	0.091322	0.112763	0.128034	3.33333	0.252668	0.226098	0.23771	0.202723	0.179246	0.198616
3.85	0.0485331	0.0283978	0.078875	0.0504078	0.0826937	0.0113174	4.73333	0.0691482	0.118932	0.056809	0.107204	0.131821	0.136097	3.66667	0.275486	0.236645	0.253429	0.219456	0.200644	0.215602
4.18333	0.0524213	0.0290227	0.0710986	0.0476999	0.0779029	0.0148585	5.06667	0.0789828	0.125591	0.0641392	0.11826	0.141412	0.152712	4	0.290749	0.259514	0.266917	0.248105	0.230358	0.237964
4.51667	0.0551986	0.0304113	0.0840129	0.0633222	0.0835963	0.0247873	5.4	0.0857022	0.136769	0.0700644	0.128523	0.158515	0.161081	4.33333	0.312755	0.270618	0.289937	0.261795	0.241614	0.26139
4.85	0.0656828	0.0342995	0.0763754	0.0590174	0.090609	0.0223571	5.73333	0.0901614	0.149475	0.0788607	0.140618	0.168778	0.181117	4.66667	0.324012	0.301853	0.306924	0.279999	0.266511	0.29156
5.18333	0.0606837	0.0361048	0.0724178	0.0601977	0.0868597	0.0192327	6.06667	0.106105	0.153751	0.0938265	0.151124	0.179101	0.189547	5	0.357021	0.319752	0.332936	0.304946	0.288213	0.303679
5.51667	0.0516575	0.031314	0.0815134	0.0691545	0.0890121	0.0109008	6.4	0.112763	0.177879	0.0983467	0.159798	0.194372	0.207689	5.33333	0.371016	0.342266	0.349415	0.325432	0.313313	0.330654
5.85	0.0678352	0.0352022	0.0856793	0.0694322	0.105329	0.024579	6.73333	0.123147	0.175497	0.107204	0.180017	0.204085	0.216424	5.66667	0.398398	0.358137	0.367467	0.348401	0.334406	0.348401
6.18333	0.0754033	0.042562	0.087068	0.0638082	0.0963024	0.0197882	7.06667	0.13512	0.18973	0.120154	0.18582	0.218012	0.231145	6	0.422382	0.38491	0.385873	0.365388	0.360774	0.365895
6.51667	0.0667937	0.0538794	0.0915116	0.0627667	0.0990103	0.028606	7.4	0.141045	0.202069	0.129317	0.197549	0.234077	0.246111	6.33333	0.431407	0.401186	0.406206	0.388713	0.378217	0.393327
6.85	0.0744313	0.0424231	0.0981771	0.0710291	0.0997046	0.0312445	7.73333	0.156805	0.211293	0.127423	0.207689	0.248371	0.263154	6.66667	0.452957	0.419846	0.421215	0.413102	0.394645	0.40575
7.18333	0.0804025	0.0488109	0.0951915	0.0729732	0.104704	0.0299252	8.06667	0.160165	0.22406	0.14807	0.223876	0.260649	0.273722	7	0.473595	0.446923	0.453566	0.430697	0.421519	0.436123
7.51667	0.0808885	0.0613781	0.0950527	0.0736675	0.103385	0.0381877	8.4	0.171099	0.234688	0.154973	0.239148	0.276531	0.28319	7.33333	0.490277	0.456912	0.468372	0.444439	0.441244	0.460208
7.85	0.0902618	0.051241	0.107342	0.0791527	0.118312	0.0437422	8.73333	0.174581	0.240797	0.158454	0.24269	0.292108	0.297117	7.66667	0.532972	0.488401	0.494384	0.473747	0.458332	0.469386
8.18333	0.089012	0.0634611	0.105954	0.0736675	0.116715	0.0524907	9.06667	0.188569	0.25112	0.17623	0.259611	0.298156	0.311472	8	0.547473	0.505793	0.515427	0.479832	0.483229	0.495449
8.51667	0.0918588	0.0631834	0.109564	0.0883177	0.115327	0.0444366	9.4	0.201458	0.258572	0.182216	0.276776	0.308479	0.324117	8.33333	0.558984	0.519839	0.536521	0.51203	0.505894	0.509393
8.85	0.0901924	0.0772087	0.11373	0.0860959	0.121437	0.052213	9.73333	0.203718	0.275066	0.180689	0.28264	0.329064	0.337311	8.66667	0.578201	0.545293	0.550414	0.534543	0.522526	0.538955
9.18333	0.0963024	0.0729733	0.114216	0.08804	0.127061	0.0558929	10.0667	0.212514	0.286427	0.201458	0.296812	0.341465	0.350078	9	0.603098	0.554572	0.571508	0.554217	0.547778	0.559034
9.51667	0.0946361	0.0781113	0.120118	0.0882483	0.129838	0.0476305	10.4	0.224365	0.294246	0.210132	0.312633	0.35356	0.37048	9.33333	0.616129	0.586365	0.599244	0.575159	0.574246	0.579114
9.85	0.104357	0.0764449	0.121229	0.0913728	0.133935	0.0539488	10.7333	0.233467	0.30854	0.208605	0.322589	0.376466	0.372557	9.66667	0.64057	0.601526	0.622113	0.586213	0.582765	0.595948
10.1833	0.103801	0.0817217	0.13574	0.0938029	0.125256	0.0617252	11.0667	0.249104	0.314587	0.226931	0.331569	0.381231	0.395952	10	0.657962	0.627336	0.63053	0.609791	0.60543	0.621403
10.5167	0.108661	0.0819994	0.130116	0.100607	0.136295	0.0590868	11.4	0.255763	0.32711	0.230657	0.349833	0.395892	0.406154	10.3333	0.683315	0.652486	0.657556	0.639556	0.640519	0.639505
10.85	0.112758	0.087068	0.137198	0.100885	0.144211	0.0710291	11.7333	0.266636	0.334379	0.239453	0.350505	0.411835	0.42002	10.6667	0.690211	0.667596	0.672768	0.648429	0.636311	0.660954
11.1833	0.117063	0.0956776	0.136018	0.103523	0.145391	0.0658217	12.0667	0.2714	0.352643	0.250754	0.36425	0.430771	0.429794	11	0.716527	0.682453	0.681185	0.663945	0.666328	0.680171
11.5167	0.11248	0.0917894	0.148029	0.10026	0.148168	0.0722095	12.4	0.283251	0.357836	0.254174	0.382331	0.437429	0.447814	11.3333	0.736303	0.698679	0.706944	0.702887	0.684431	0.693608
11.85	0.123173	0.0997047	0.138726	0.117202	0.153237	0.0692933	12.7333	0.28826	0.37048	0.267002	0.405909	0.441461	0.460153	11.6667	0.750146	0.71815	0.731334	0.712217	0.708212	0.715665
12.1833	0.113799	0.100468	0.147127	0.11366	0.155112	0.0774169	13.0667	0.30176	0.379032	0.274821	0.396075	0.455572	0.475668	12	0.778237	0.733058	0.752579	0.730573	0.729052	0.730167
12.5167	0.130324	0.0990103	0.147474	0.115466	0.166082	0.0724872	13.4	0.313916	0.385568	0.280197	0.422647	0.467239	0.483426	12.3333	0.781888	0.761757	0.764749	0.744264	0.745836	0.750703
12.85	0.129074	0.114494	0.150876	0.117202	0.155736	0.0830409	13.7333	0.320635	0.399251	0.293452	0.422402	0.495643	0.49717	12.6667	0.807291	0.78564	0.784626	0.762467	0.764343	0.773927
13.1833	0.141294	0.111994	0.161291	0.118451	0.157056	0.093664	14.0667	0.326132	0.421791	0.298339	0.434619	0.502485	0.506455	13	0.824278	0.8007	0.80004	0.79355	0.795426	0.798773
13.5167	0.139975	0.113522	0.171914	0.121992	0.168651	0.0899147	14.4	0.333585	0.420325	0.31416	0.451479	0.517878	0.524536	13.3333	0.845879	0.81363	0.826306	0.80288	0.805973	0.814694
13.85	0.147335	0.126436	0.173719	0.116021	0.162819	0.0913033	14.7333	0.350689	0.430954	0.318375	0.462474	0.533272	0.535226	13.6667	0.872702	0.829754	0.849022	0.829146	0.817838	0.84887
14.1833	0.144072	0.121437	0.165457	0.124214	0.172053	0.0965802	15.0667	0.357958	0.436818	0.341404	0.472309	0.540357	0.555445	14	0.897142	0.847197	0.867378	0.840301	0.84958	0.852825
14.5167	0.150529	0.134282	0.164207	0.136712	0.172331	0.102204	15.4	0.368648	0.455144	0.337372	0.488863	0.550681	0.564486	14.3333	0.903481	0.865705	0.873006	0.859519	0.880511	0.866161
14.85	0.152404	0.124561	0.16504	0.130602	0.173095	0.10637	15.7333	0.376161	0.470415	0.343786	0.493872	0.567662	0.565341	14.6667	0.922496	0.900793	0.918591	0.881474	0.875795	0.891768
15.1833	0.157681	0.130949	0.180593	0.126019	0.177816	0.103593	16.0667	0.378788	0.473714	0.352827	0.513419	0.576092	0.58892	15	0.939229	0.91423	0.922901	0.899221	0.902061	0.917425
15.5167	0.15893	0.141225	0.18705	0.131366	0.184412	0.10512	16.4	0.387706	0.481105	0.362234	0.523926	0.590752	0.60413	15.3333	0.957736	0.934411	0.940141	0.916005	0.898207	0.93649
15.85	0.162541	0.135671	0.188022	0.148724	0.18955	0.116299	16.7333	0.402122	0.484587	0.370297	0.535776	0.594967	0.614453	15.6667	0.979793	0.953781	0.960981	0.932231	0.938265	0.945972
16.1833	0.168651	0.15525	0.201145	0.147404	0.180038	0.119215	17.0667	0.412751	0.502179	0.384163	0.54219	0.616225	0.625876	16	0.997794	0.963415	0.976295	0.958446	0.955708	0.958142
16.5167	0.175872	0.151432	0.194341	0.143169	0.193022	0.115882	17.4	0.410124	0.515007	0.388256	0.551108	0.625082	0.635955	16.3333	1.01427	1.00606	0.99394	0.97092	0.981213	0.979337
16.85	0.170525	0.142197	0.20295	0.150876	0.197396	0.125394	17.7333	0.429305	0.529301	0.396563	0.571388	0.64017	0.648355	16.6667	1.03907	0.996729	1.02477	0.992216	0.984965	1.00043
17.1833	0.176219	0.155112	0.205797	0.154209	0.201353	0.128519	18.0667	0.43749	0.538464	0.403161	0.572977	0.648844	0.663016	17	1.0521	1.03354	1.03942	1.00662	1.00895	1.00834
17.5167	0.178857	0.151432	0.204131	0.157889	0.202048	0.128102	18.4	0.45044	0.553674	0.414706	0.584278	0.672056	0.668758	17.3333	1.07497	1.04429	1.04429	1.01929	1.01326	1.03101
17.85	0.186564	0.161916	0.213018	0.154973	0.208505	0.123867	18.7333	0.458748	0.557889	0.418065	0.598877	0.684945	0.688488	17.6667	1.09277	1.0559	1.07685	1.04191	1.03425	1.0487
18.1833	0.186495	0.163652	0.219753	0.170387	0.205172	0.135948	19.0667	0.472003	0.567357	0.431687	0.615003	0.693375	0.698079	18	1.10321	1.07897	1.08689	1.04536	1.0596	1.05859
18.5167	0.184829	0.163305	0.216767	0.163652	0.208019	0.13456	19.4	0.478845	0.57145	0.447264	0.622883	0.706142	0.715488	18.3333	1.13313	1.0955	1.11513	1.06533	1.07933	1.07928
18.85	0.195938	0.159833	0.220447	0.161985	0.209824	0.140739	19.7333	0.479578	0.585988	0.447997	0.625693	0.714938	0.719886	18.6667	1.13997	1.10392	1.12111	1.08572	1.0991	1.08937
19.1833	0.183718	0.160874	0.217392	0.171636	0.214893	0.137129	20.0667	0.495826	0.60358	0.452639	0.646951	0.728988	0.730454	19	1.16933	1.13181	1.15148	1.09885	1.11406	1.1166
19.5167	0.191425	0.173928	0.222252	0.164971	0.208852	0.148585	20.4	0.496498	0.600282	0.465895	0.653731	0.739311	0.755254	19.3333	1.17466	1.1344	1.17106	1.11427	1.12101	1.12268
19.85	0.204061	0.182746	0.226835	0.172747	0.221975	0.155945	20.7333	0.515496	0.610422	0.475852	0.652998	0.75727	0.763073	19.6667	1.19727	1.1667	1.17288	1.13151	1.13749	1.13647
20.1833	0.211699	0.178857	0.23239	0.173858	0.2201	0.149071	21.0667	0.514824	0.623616	0.48025	0.674805	0.760813	0.775718	20	1.20391	1.16725	1.18287	1.14291	1.16416	1.16827
20.5167	0.208644	0.195104	0.235306	0.173442	0.213643	0.152473	21.4	0.527774	0.632107	0.494544	0.687572	0.774923	0.790378	20.3333	1.21563	1.1995	1.19372	1.17177	1.18089	1.1813
20.85	0.207602	0.199618	0.233223	0.180871	0.225724	0.155806	21.7333	0.525208	0.649089	0.496865	0.693558	0.788423	0.791722	20.6667	1.22653	1.22009	1.23469	1.17232	1.19337	1.19494
21.1833	0.219475	0.192119	0.244401	0.173997	0.237319	0.160388	22.0667	0.548787	0.654647	0.504989	0.701011	0.795509	0.798502	21	1.26826	1.22765	1.24042	1.19195	1.20868	1.20767
21.5167	0.217531	0.198993	0.243429	0.191911	0.226279	0.168234	22.4	0.557583	0.666864	0.515618	0.710357	0.814018	0.813774	21.3333	1.27607	1.22861	1.26081	1.21395	1.20954	1.21522
21.85	0.221211	0.195729	0.246762	0.180663	0.237944	0.160527	22.7333	0.56809	0.672973	0.531134	0.732775	0.82538	0.822509	21.6667	1.27663	1.2532	1.2672	1.22105	1.22988	1.22698
22.1833	0.223433	0.20545	0.248984	0.190869	0.238569	0.170387	23.0667	0.572244	0.687083	0.530584	0.732347	0.832221	0.829534	22	1.29975	1.27201	1.29027	1.23348	1.2528	1.23576
22.5167	0.222947	0.20427	0.263773	0.197882	0.238013	0.169762	23.4	0.580246	0.698689	0.536937	0.741205	0.846698	0.850425	22.3333	1.314	1.28986	1.30355	1.25178	1.24742	1.24712
22.85	0.227321	0.207672	0.259676	0.192605	0.238222	0.177955	23.7333	0.592524	0.711273	0.552513	0.756476	0.846576	0.860626	22.6667	1.32713	1.30644	1.33053	1.26846	1.27607	1.2782
23.1833	0.235653	0.208783	0.261273	0.199409	0.242249	0.175108	24.0667	0.598999	0.71506	0.555445	0.768326	0.860809	0.878707	23	1.33996	1.32672	1.3145	1.2853	1.28008	1.27967
23.5167	0.241555	0.21885	0.270438	0.197326	0.249123	0.174414	24.4	0.608406	0.726239	0.551108	0.781398	0.879929	0.879012	23.3333	1.34832	1.32652	1.34366	1.27941	1.29965	1.2855
23.85	0.248984	0.213296	0.276896	0.205172	0.258079	0.175177	24.7333	0.610727	0.73473	0.573526	0.788118	0.889763	0.894039	23.6667	1.36805	1.34964	1.36612	1.29813	1.3139	1.3069
24.1833	0.244957	0.218503	0.27634	0.202325	0.255302	0.183648	25.0667	0.627464	0.738578	0.578902	0.797708	0.905034	0.900942	24	1.38864	1.37023	1.36481	1.30994	1.32845	1.31313
24.5167	0.240027	0.225655	0.282034	0.204686	0.258704	0.192397	25.4	0.633512	0.741632	0.584827	0.807115	0.922993	0.902835	24.3333	1.38245	1.36044	1.39142	1.31739	1.33306	1.31521
24.85	0.243915	0.229335	0.290365	0.207811	0.260926	0.196493	25.7333	0.635894	0.763317	0.594234	0.816828	0.917801	0.929102	24.6667	1.40233	1.39153	1.39168	1.33605	1.3393	1.34442
25.1833	0.251831	0.228085	0.280575	0.213782	0.262593	0.20302	26.0667	0.643224	0.775229	0.593135	0.833748	0.931728	0.943151	25	1.42586	1.39082	1.42007	1.35243	1.34564	1.3429
25.5167	0.249748	0.233709	0.289741	0.223294	0.260857	0.187536	26.4	0.666009	0.776573	0.604741	0.837169	0.932217	0.933378	25.3333	1.42307	1.40922	1.41526	1.34366	1.36987	1.34614
25.85	0.268911	0.235028	0.281825	0.216629	0.262107	0.194757	26.7333	0.667475	0.794287	0.612682	0.85409	0.948649	0.954208	25.6667	1.42454	1.40887	1.44208	1.37956	1.3785	1.36283
26.1833	0.268842	0.244193	0.290435	0.219684	0.280506	0.197326	27.0667	0.675722	0.794043	0.618302	0.847248	0.948344	0.962699	26	1.45587	1.41759	1.43463	1.36835	1.38169	1.36851
26.5167	0.268842	0.238569	0.29842	0.228015	0.268703	0.209477	27.4	0.679875	0.808276	0.628381	0.863313	0.966241	0.976748	26.3333	1.45648	1.45359	1.45775	1.39817	1.40765	1.37596
26.85	0.273007	0.243707	0.295434	0.230098	0.27148	0.219059	27.7333	0.691054	0.805527	0.641025	0.876324	0.994035	0.984934	26.6667	1.47408	1.46926	1.4757	1.40385	1.41267	1.38975
27.1833	0.270855	0.255094	0.31182	0.225377	0.280298	0.21149	28.0667	0.701255	0.832954	0.648172	0.879379	0.988599	0.990859	27	1.4721	1.46485	1.47798	1.41541	1.40973	1.40517
27.5167	0.27641	0.253428	0.303696	0.232737	0.28127	0.215726	28.4	0.707852	0.832649	0.659717	0.880845	0.994768	0.998311	27.3333	1.4937	1.46901	1.50196	1.42018	1.43361	1.41987
27.85	0.282034	0.25433	0.314181	0.227043	0.290504	0.21642	28.7333	0.713411	0.834237	0.670102	0.891168	1.00137	1.00876	27.6667	1.50521	1.48908	1.49963	1.43468	1.4398	1.41221
28.1833	0.287241	0.2653	0.314945	0.237458	0.290643	0.216837	29.0667	0.714083	0.854884	0.67059	0.904301	1.02873	1.02213	28	1.51271	1.49806	1.5187	1.4402	1.4541	1.43062
28.5167	0.275715	0.261759	0.308557	0.241624	0.29474	0.213782	29.4	0.723185	0.858121	0.680669	0.918045	1.02183	1.03307	28.3333	1.53188	1.50673	1.53578	1.45029	1.45582	1.43757
28.85	0.288282	0.268772	0.321818	0.246068	0.294115	0.223363	29.7333	0.744748	0.870644	0.681402	0.915052	1.03673	1.03686	28.6667	1.53883	1.51535	1.53472	1.45349	1.45729	1.44695
29.1833	0.302238	0.265925	0.32286	0.238986	0.300572	0.223086	30.0667	0.740777	0.875714	0.692703	0.934661	1.05029	1.0542	29	1.5475	1.5083	1.54669	1.45816	1.48138	1.44086
29.5167	0.2996	0.279604	0.323276	0.248776	0.302169	0.226002	30.4	0.75446	0.890008	0.705653	0.940952	1.04944	1.0699	29.3333	1.55947	1.5332	1.54917	1.4796	1.48062	1.46865
29.85	0.288074	0.280367	0.320082	0.251761	0.304946	0.231348	30.7333	0.761057	0.899903	0.710906	0.947794	1.06251	1.07155	29.6667	1.57351	1.55358	1.55338	1.47286	1.49542	1.45942
30.1833	0.296892	0.281409	0.330567	0.252108	0.295712	0.234473	31.0667	0.768998	0.900514	0.714388	0.952131	1.07906	1.0779	30	1.58441	1.54993	1.57442	1.47418	1.48188	1.4795
30.5167	0.315708	0.278354	0.334941	0.25308	0.312375	0.238639	31.4	0.780177	0.917862	0.731737	0.964165	1.07607	1.0875	30.3333	1.57128	1.56748	1.58609	1.48772	1.49862	1.47519
30.85	0.308557	0.290088	0.336191	0.249887	0.308279	0.244262	31.7333	0.780666	0.921711	0.726911	0.979986	1.08353	1.11058	30.6667	1.59374	1.56438	1.59734	1.50202	1.51109	1.49933
31.1833	0.304044	0.286686	0.351258	0.254955	0.318485	0.242596	32.0667	0.78262	0.935638	0.733997	0.97461	1.09574	1.11987	31	1.59902	1.58183	1.58877	1.50927	1.51773	1.48574
31.5167	0.322027	0.294115	0.350424	0.26419	0.314389	0.233362	32.4	0.7905	0.944129	0.74096	0.9988	1.10313	1.12757	31.3333	1.59349	1.58507	1.60703	1.50536	1.50972	1.49994
31.85	0.315222	0.302794	0.353965	0.259954	0.317722	0.249609	32.7333	0.803389	0.949626	0.756659	1.00063	1.10997	1.11633	31.6667	1.62366	1.58294	1.60682	1.52448	1.50952	1.5227
32.1833	0.328414	0.306682	0.355701	0.265786	0.309182	0.24461	33.0667	0.809497	0.953108	0.762401	1.01083	1.12665	1.11987	32	1.62792	1.60064	1.61636	1.5187	1.53878	1.51794
32.5167	0.322513	0.291476	0.35584	0.260787	0.320082	0.256066	33.4	0.819515	0.973328	0.764234	1.00851	1.11578	1.14125	32.3333	1.6339	1.59547	1.64176	1.5192	1.53041	1.51317
32.85	0.329872	0.307862	0.358131	0.27273	0.314528	0.253289	33.7333	0.829411	0.971006	0.781826	1.01548	1.13258	1.15872	32.6667	1.63918	1.60713	1.63826	1.53426	1.54963	1.52057
33.1833	0.337163	0.302308	0.366255	0.273563	0.331469	0.266203	34.0667	0.84059	0.977603	0.779871	1.02012	1.15328	1.16055	33	1.65241	1.61017	1.63492	1.55997	1.55455	1.54461
33.5167	0.329248	0.318624	0.372643	0.266759	0.323971	0.268842	34.4	0.848409	0.992691	0.779749	1.03368	1.15341	1.17478	33.3333	1.64095	1.62128	1.66367	1.55262	1.54689	1.53852
33.85	0.342787	0.310431	0.370421	0.268356	0.324943	0.262037	34.7333	0.843644	0.994585	0.796425	1.04107	1.16251	1.17362	33.6667	1.6589	1.63826	1.65936	1.54841	1.56895	1.53979
34.1833	0.337788	0.310223	0.363825	0.277521	0.327026	0.273424	35.0667	0.861847	1.00564	0.802045	1.05646	1.1754	1.17955	34	1.66443	1.63786	1.66057	1.5477	1.56357	1.55617
34.5167	0.342093	0.322513	0.376322	0.285783	0.330636	0.27148	35.4	0.862336	1.01389	0.803511	1.05433	1.17564	1.1801	34.3333	1.68425	1.64511	1.67371	1.56621	1.58609	1.55445
34.85	0.344731	0.324665	0.376739	0.290574	0.333969	0.273493	35.7333	0.875653	1.0203	0.805894	1.06618	1.1713	1.19604	34.6667	1.68582	1.64414	1.6736	1.57098	1.58183	1.56768
35.1833	0.350147	0.320638	0.380905	0.288699	0.337093	0.269536	36.0667	0.881822	1.03258	0.804611	1.06117	1.18132	1.20221	35	1.68152	1.65358	1.67776	1.57944	1.58421	1.55947
35.5167	0.354313	0.333136	0.390626	0.29349	0.341676	0.283492	36.4	0.894039	1.04199	0.830633	1.08114	1.20728	1.20075	35.3333	1.68496	1.66777	1.69221	1.58705	1.58066	1.56454
35.85	0.347716	0.333136	0.386668	0.292726	0.345356	0.277521	36.7333	0.883777	1.04626	0.829106	1.0853	1.21162	1.21657	35.6667	1.70322	1.66924	1.68217	1.60115	1.59232	1.58644
36.1833	0.361186	0.330706	0.378961	0.297656	0.348897	0.280506	37.0667	0.895627	1.05475	0.839551	1.0914	1.22573	1.22206	36	1.69825	1.66123	1.70707	1.59694	1.60819	1.56748
36.5167	0.361603	0.33994	0.389792	0.299669	0.33869	0.273979	37.4	0.893734	1.06654	0.857022	1.09415	1.22897	1.22756	36.3333	1.69008	1.68582	1.69242	1.58659	1.58913	1.56215
36.85	0.35702	0.344314	0.40597	0.298836	0.355423	0.290713	37.7333	0.914869	1.05982	0.857816	1.10405	1.23098	1.23306	36.6667	1.71001	1.6695	1.70448	1.59678	1.60779	1.58355
37.1833	0.364588	0.343412	0.406664	0.298836	0.351605	0.288699	38.0667	0.919206	1.07913	0.856105	1.11175	1.24027	1.24094	37	1.72254	1.68927	1.71158	1.61037	1.6231	1.59354
37.5167	0.362714	0.347855	0.405484	0.303835	0.358131	0.289671	38.4	0.925925	1.0864	0.866368	1.11199	1.2355	1.24277	37.3333	1.71138	1.68659	1.72117	1.61316	1.6157	1.57168
37.85	0.368615	0.35584	0.400554	0.308418	0.356534	0.311681	38.7333	0.932217	1.08487	0.865207	1.12464	1.23715	1.25811	37.6667	1.72157	1.6875	1.72416	1.60951	1.61935	1.59379
38.1833	0.37292	0.34112	0.405484	0.295642	0.361881	0.28738	39.0667	0.938387	1.09593	0.87718	1.12512	1.2622	1.25597	38	1.71959	1.69749	1.71087	1.62498	1.61326	1.59116
38.5167	0.379239	0.352716	0.411664	0.315708	0.37174	0.294393	39.4	0.950176	1.09226	0.891168	1.12115	1.2578	1.2859	38.3333	1.72223	1.71351	1.71097	1.6088	1.62543	1.61316
38.85	0.384932	0.357854	0.408261	0.315222	0.366116	0.310987	39.7333	0.948099	1.10197	0.893734	1.14363	1.26635	1.28022	38.6667	1.7273	1.69064	1.73004	1.62102	1.6263	1.58963
39.1833	0.394305	0.36195	0.417149	0.321471	0.36681	0.288491	40.0667	0.956957	1.11902	0.894894	1.14663	1.27845	1.27478	39	1.74155	1.69196	1.71549	1.62128	1.62336	1.591
39.5167	0.383613	0.363825	0.41215	0.317583	0.374101	0.31432	40.4	0.959705	1.13435	0.90143	1.14925	1.28107	1.2724	39.3333	1.72953	1.70656	1.72137	1.62325	1.6268	1.59293
39.85	0.39375	0.363755	0.412288	0.311959	0.380766	0.303696	40.7333	0.97516	1.1396	0.922077	1.15774	1.27979	1.29402	39.6667	1.72269	1.70738	1.72715	1.63492	1.61778	1.60003
40.1833	0.38757	0.363686	0.412636	0.332719	0.370837	0.319041	41.0667	0.982001	1.14168	0.911143	1.14724	1.28547	1.29714	40	1.74231	1.71189	1.74419	1.64952	1.64485	1.59288
40.5167	0.392917	0.381669	0.426105	0.319735	0.388682	0.315778	41.4	0.98194	1.14345	0.927636	1.16287	1.28834	1.2812	40.3333	1.74632	1.71386	1.73663	1.62067	1.63182	1.59349
40.85	0.39257	0.373059	0.430271	0.323624	0.397638	0.312723	41.7333	0.982612	1.15982	0.928125	1.17436	1.29946	1.29793	40.6667	1.73607	1.7238	1.73405	1.62756	1.63492	1.60282
41.1833	0.399235	0.372851	0.434368	0.32404	0.380905	0.316958	42.0667	1.01254	1.16226	0.932462	1.16287	1.31553	1.29952	41	1.74961	1.72568	1.73182	1.62513	1.64658	1.59663
41.5167	0.410414	0.381252	0.442422	0.328206	0.377711	0.331192	42.4	1.00204	1.14968	0.948649	1.18004	1.32188	1.31241	41.3333	1.74703	1.7274	1.75494	1.64521	1.65358	1.60627
41.85	0.405415	0.379725	0.446518	0.328623	0.391042	0.311126	42.7333	1.01144	1.17912	0.940952	1.17057	1.32475	1.30936	41.6667	1.74835	1.71574	1.74637	1.6443	1.6373	1.6052
42.1833	0.407706	0.383543	0.44027	0.334733	0.385904	0.328484	43.0667	1.0079	1.18144	0.952558	1.18401	1.32029	1.31443	42	1.75463	1.73901	1.75144	1.6443	1.66458	1.61286
42.5167	0.413538	0.390001	0.445477	0.339454	0.394236	0.325082	43.4	1.02763	1.17973	0.940219	1.19458	1.32389	1.3165	42.3333	1.76984	1.72492	1.73968	1.66524	1.64085	1.62041
42.85	0.417426	0.384169	0.44638	0.337927	0.398541	0.336121	43.7333	1.03661	1.19146	0.972778	1.2027	1.33043	1.32322	42.6667	1.75438	1.74495	1.74611	1.64333	1.67153	1.61433
43.1833	0.417496	0.395764	0.44881	0.330567	0.395763	0.338135	44.0667	1.03759	1.19195	0.971617	1.18688	1.33495	1.3322	43	1.76117	1.73455	1.74885	1.66539	1.64982	1.62346
43.5167	0.435409	0.404095	0.464224	0.342995	0.399652	0.329525	44.4	1.04168	1.21669	0.974121	1.20478	1.33837	1.32988	43.3333	1.76751	1.73826	1.75605	1.6734	1.66306	1.63081
43.85	0.416732	0.410206	0.457489	0.345147	0.41451	0.340148	44.7333	1.0448	1.20649	0.982673	1.19836	1.33782	1.3297	43.6667	1.75413	1.74459	1.75433	1.64663	1.65287	1.61458
44.1833	0.422356	0.408539	0.461655	0.345564	0.397361	0.333205	45.0667	1.03698	1.21657	0.975099	1.20954	1.34314	1.34631	44	1.75793	1.74789	1.75565	1.66833	1.64257	1.61499
44.5167	0.441311	0.408678	0.470542	0.343064	0.400346	0.352438	45.4	1.04913	1.20771	0.99373	1.20637	1.35639	1.35199	44.3333	1.76417	1.73978	1.75164	1.6551	1.65418	1.63111
44.85	0.444574	0.411386	0.466793	0.348064	0.409025	0.344384	45.7333	1.05817	1.24033	0.998617	1.20282	1.36232	1.33513	44.6667	1.76564	1.74104	1.76716	1.66742	1.69211	1.62736
45.1833	0.435687	0.413955	0.479082	0.360561	0.418051	0.34973	46.0667	1.07119	1.23367	1.00473	1.2195	1.35138	1.34753	45	1.774	1.76467	1.7486	1.66169	1.65555	1.61945
45.5167	0.435062	0.417565	0.463738	0.364241	0.413122	0.343273	46.4	1.0677	1.22738	1.00699	1.21095	1.36244	1.35725	45.3333	1.75499	1.73901	1.76863	1.66671	1.66681	1.63116
45.85	0.435895	0.429438	0.47443	0.360561	0.414857	0.353618	46.7333	1.07968	1.24063	1.01884	1.23459	1.36494	1.35603	45.6667	1.77963	1.74185	1.78511	1.65276	1.6731	1.64151
46.1833	0.439922	0.418537	0.487484	0.361256	0.420551	0.362505	47.0667	1.08835	1.25817	1.02604	1.22323	1.36317	1.36183	46	1.77461	1.73714	1.7524	1.65104	1.66377	1.63395
46.5167	0.446241	0.425203	0.489914	0.366394	0.419926	0.354312	47.4	1.08304	1.26342	1.0148	1.23233	1.37099	1.36409	46.3333	1.77187	1.74454	1.76949	1.67244	1.66975	1.6229
46.85	0.445338	0.421801	0.474916	0.362922	0.42194	0.373615	47.7333	1.09324	1.26641	1.03692	1.21962	1.36855	1.37759	46.6667	1.76254	1.74916	1.76006	1.67721	1.6947	1.63213
47.1833	0.452212	0.439437	0.497898	0.360839	0.419926	0.363686	48.0667	1.11181	1.28553	1.03124	1.24442	1.3763	1.37062	47	1.76589	1.76214	1.77192	1.67832	1.68598	1.62848
47.5167	0.45485	0.434785	0.493663	0.368268	0.423953	0.360909	48.4	1.10796	1.27087	1.03936	1.2344	1.36287	1.36879	47.3333	1.77527	1.75915	1.75418	1.66605	1.66701	1.64947
47.85	0.461794	0.437006	0.496648	0.369518	0.428119	0.36806	48.7333	1.11217	1.2655	1.04791	1.24595	1.38009	1.35871	47.6667	1.77238	1.73815	1.74581	1.66727	1.65905	1.63487
48.1833	0.452143	0.442005	0.504633	0.37535	0.431521	0.368893	49.0667	1.10692	1.28492	1.03942	1.24662	1.38535	1.37331	48	1.75316	1.74434	1.75773	1.69003	1.68141	1.63563
48.5167	0.465612	0.446588	0.499565	0.379169	0.441867	0.373198	49.4	1.11706	1.28388	1.03716	1.23618	1.36073	1.37478	48.3333	1.77816	1.75387	1.76138	1.68146	1.68968	1.63294
48.85	0.46221	0.450684	0.505744	0.375489	0.426661	0.366255	49.7333	1.12891	1.28486	1.0429	1.25407	1.36659	1.37313	48.6667	1.77167	1.74317	1.77324	1.6804	1.67644	1.63055
49.1833	0.472069	0.444991	0.510535	0.372851	0.439506	0.385349	50.0667	1.12066	1.28938	1.05585	1.23605	1.37679	1.38052	49	1.78861	1.7561	1.78004	1.66397	1.6875	1.63324
49.5167	0.469362	0.452906	0.504564	0.38035	0.443949	0.380141	50.4	1.12757	1.29463	1.05805	1.25756	1.38308	1.37221	49.3333	1.76371	1.75433	1.76031	1.67609	1.67923	1.6377
49.85	0.464918	0.442005	0.516228	0.380141	0.449018	0.371671	50.7333	1.13349	1.29995	1.06611	1.24436	1.39408	1.39268	49.6667	1.76629	1.75058	1.77121	1.6911	1.68015	1.64683
50.1833	0.47693	0.451518	0.51609	0.38639	0.446171	0.385765	51.0667	1.14076	1.2972	1.07436	1.24442	1.40477	1.37453	50	1.76913	1.76741	1.76244	1.68339	1.68517	1.62761
50.5167	0.47325	0.460752	0.517895	0.388196	0.445824	0.384516	51.4	1.1473	1.30984	1.06581	1.26299	1.38425	1.38278	50.3333	1.78496	1.75554	1.76021	1.67913	1.67158	1.64054
50.85	0.474777	0.455823	0.527615	0.394028	0.458114	0.394792	51.7333	1.14571	1.30752	1.07558	1.26684	1.39597	1.38034	50.6667	1.76766	1.75448	1.75661	1.69282	1.68684	1.64343
51.1833	0.486025	0.464432	0.512757	0.391389	0.445338	0.389584	52.0667	1.16141	1.3176	1.08126	1.2509	1.38272	1.38669	51	1.78587	1.76249	1.77197	1.66965	1.69368	1.63978
51.5167	0.490886	0.465265	0.53067	0.394861	0.452004	0.384654	52.4	1.16275	1.31785	1.08432	1.25194	1.39793	1.38522	51.3333	1.78211	1.73922	1.7735	1.68202	1.68481	1.63841
51.85	0.492552	0.466446	0.530254	0.400693	0.464154	0.393819	52.7333	1.1633	1.33122	1.09312	1.2611	1.39426	1.39671	51.6667	1.78982	1.7561	1.76381	1.66975	1.6876	1.65418
52.1833	0.498315	0.467626	0.517617	0.391598	0.463599	0.396736	53.0667	1.17521	1.32328	1.08908	1.25823	1.39542	1.39622	52	1.78201	1.76848	1.7705	1.67913	1.69363	1.62204
52.5167	0.48672	0.468181	0.538169	0.403679	0.469848	0.398402	53.4	1.17753	1.33868	1.09672	1.25719	1.39884	1.39353	52.3333	1.78572	1.75904	1.76219	1.68811	1.67381	1.6443
52.85	0.491649	0.47443	0.530045	0.402082	0.463946	0.414233	53.7333	1.16996	1.33788	1.10674	1.26104	1.39524	1.3876	52.6667	1.76939	1.75007	1.75083	1.68309	1.68765	1.65276
53.1833	0.49769	0.481165	0.547265	0.402498	0.474639	0.409997	54.0667	1.18413	1.33874	1.10869	1.25469	1.40465	1.39994	53	1.78171	1.75245	1.77284	1.68882	1.68248	1.63248
53.5167	0.508591	0.471028	0.544557	0.4084	0.468945	0.40597	54.4	1.18951	1.34979	1.10912	1.27124	1.41179	1.40141	53.3333	1.79626	1.74018	1.77172	1.68466	1.68755	1.64399
53.85	0.511299	0.488525	0.550042	0.422009	0.468876	0.402568	54.7333	1.19116	1.34326	1.1247	1.26849	1.40092	1.38327	53.6667	1.79499	1.75468	1.76021	1.68932	1.69429	1.63456
54.1833	0.504772	0.477832	0.541432	0.42805	0.469084	0.416315	55.0667	1.1961	1.34992	1.11187	1.27106	1.41039	1.4066	54	1.77344	1.75144	1.7664	1.67665	1.68887	1.63953
54.5167	0.511785	0.491094	0.559971	0.40847	0.476513	0.409233	55.4	1.20887	1.35425	1.13013	1.26782	1.39536	1.40636	54.3333	1.76123	1.76929	1.7668	1.68643	1.69308	1.64085
54.85	0.522408	0.48297	0.55032	0.419579	0.475541	0.419301	55.7333	1.20142	1.35603	1.11614	1.27344	1.40037	1.40532	54.6667	1.7702	1.76097	1.75093	1.67923	1.69673	1.6376
55.1833	0.523658	0.48304	0.549834	0.422842	0.474708	0.413747	56.0667	1.20893	1.36103	1.1327	1.26831	1.41167	1.39891	55	1.76016	1.73942	1.76812	1.66762	1.68395	1.63517
55.5167	0.514423	0.50387	0.557055	0.424717	0.482068	0.415413	56.4	1.19922	1.35254	1.12512	1.27912	1.42468	1.40666	55.3333	1.77765	1.75362	1.77512	1.68273	1.69379	1.63639
55.85	0.520464	0.496787	0.560526	0.415829	0.480193	0.425272	56.7333	1.21834	1.36971	1.13276	1.27698	1.41412	1.42267	55.6667	1.76771	1.75377	1.77344	1.67999	1.69074	1.64541
56.1833	0.532614	0.504772	0.550875	0.430619	0.4879	0.42305	57.0667	1.22298	1.36977	1.13667	1.28278	1.42462	1.41723	56	1.76746	1.74282	1.76457	1.69069	1.68664	1.62863
56.5167	0.529559	0.504147	0.570733	0.428674	0.483804	0.429994	57.4	1.2242	1.3862	1.14485	1.27955	1.40569	1.40905	56.3333	1.77938	1.73704	1.76543	1.6735	1.68501	1.63385
56.85	0.526782	0.509146	0.570177	0.421592	0.490261	0.41819	57.7333	1.22561	1.37521	1.15432	1.28956	1.41412	1.41961	56.6667	1.781	1.74936	1.77497	1.68537	1.69384	1.64399
57.1833	0.534628	0.504217	0.565317	0.427702	0.501301	0.433049	58.0667	1.22225	1.39011	1.14375	1.28126	1.41534	1.40269	57	1.78638	1.74946	1.75793	1.69409	1.67954	1.6444
57.5167	0.54657	0.520117	0.569969	0.421315	0.502897	0.421453	58.4	1.22854	1.37887	1.14308	1.2906	1.41454	1.41106	57.3333	1.77279	1.74464	1.76589	1.68562	1.67969	1.63309
57.85	0.53199	0.516367	0.58205	0.42312	0.488803	0.441797	58.7333	1.23428	1.38614	1.16361	1.29146	1.3997	1.42126	57.6667	1.77253	1.73567	1.77781	1.68603	1.69257	1.64227
58.1833	0.532267	0.530323	0.584758	0.443672	0.494427	0.436381	59.0667	1.23727	1.39109	1.1666	1.27826	1.41173	1.41332	58	1.78303	1.74581	1.78283	1.67898	1.69429	1.64125
58.5167	0.543515	0.520742	0.57469	0.436312	0.50262	0.441589	59.4	1.24283	1.3873	1.15744	1.28004	1.41595	1.42285	58.3333	1.77243	1.75773	1.76269	1.6876	1.69323	1.63522
58.85	0.550806	0.532198	0.587535	0.443047	0.505119	0.436729	59.7333	1.24778	1.3909	1.16672	1.28187	1.42847	1.42456	58.6667	1.77801	1.73891	1.76503	1.67746	1.70165	1.63623
59.1833	0.541155	0.523172	0.594548	0.439922	0.503522	0.437701	60.0667	1.24919	1.39451	1.17411	1.28285	1.43403	1.4179	59	1.77081	1.74966	1.76062	1.68126	1.69343	1.64181
59.5167	0.549	0.533725	0.583439	0.447629	0.515881	0.441519	60.4	1.24961	1.3975	1.179	1.28468	1.40947	1.41625	59.3333	1.77142	1.74469	1.75215	1.67685	1.69774	1.64997
59.85	0.562262	0.534906	0.59184	0.45124	0.49769	0.456586	60.7333	1.26592	1.4033	1.17582	1.2859	1.42468	1.42413	59.6667	1.76853	1.75306	1.76569	1.68552	1.70428	1.63294
60.1833	0.552472	0.532823	0.591007	0.450546	0.513798	0.465057	61.0667	1.25621	1.40898	1.17472	1.27405	1.44295	1.42426	60	1.77005	1.74358	1.75844	1.68831	1.69439	1.62853
60.5167	0.553236	0.537475	0.60288	0.442214	0.513937	0.44999	61.4	1.26409	1.41687	1.19867	1.29531	1.42841	1.42004	60.3333	1.79205	1.74596	1.74987	1.69642	1.69916	1.65312
60.85	0.559485	0.540599	0.60288	0.457072	0.518589	0.456864	61.7333	1.26592	1.4209	1.18633	1.28309	1.43837	1.43281	60.6667	1.76361	1.74206	1.77005	1.68582	1.68496	1.63268
61.1833	0.560873	0.534489	0.599061	0.448185	0.516714	0.463252	62.0667	1.26055	1.41656	1.19629	1.29812	1.42474	1.43128	61	1.75904	1.72923	1.75164	1.69003	1.673	1.63558
61.5167	0.566358	0.528032	0.600519	0.455753	0.515951	0.47075	62.4	1.26556	1.40178	1.19696	1.30508	1.42517	1.4157	61.3333	1.75849	1.74576	1.75854	1.68902	1.69617	1.62133
61.85	0.561151	0.542821	0.622182	0.462071	0.515742	0.458877	62.7333	1.27374	1.42053	1.20802	1.30502	1.43305	1.44319	61.6667	1.77892	1.74571	1.77578	1.66757	1.68091	1.62766
62.1833	0.571982	0.547542	0.613919	0.462835	0.532337	0.459016	63.0667	1.28168	1.42609	1.19965	1.29854	1.43201	1.43953	62	1.76589	1.7413	1.76346	1.69211	1.69891	1.63897
62.5167	0.578301	0.556291	0.612253	0.453253	0.517617	0.450198	63.4	1.28553	1.42572	1.20014	1.2925	1.42358	1.43134	62.3333	1.77471	1.73501	1.7633	1.68111	1.709	1.63466
62.85	0.576079	0.546293	0.626278	0.463599	0.520047	0.464085	63.7333	1.28914	1.42755	1.19952	1.30172	1.42865	1.4355	62.6667	1.7775	1.76432	1.76452	1.68882	1.69845	1.64465
63.1833	0.570733	0.558027	0.620307	0.468598	0.521158	0.454781	64.0667	1.29231	1.42554	1.20502	1.30465	1.43892	1.42841	63	1.77451	1.73516	1.77081	1.67908	1.69338	1.64019
63.5167	0.570733	0.562262	0.60774	0.467001	0.521575	0.463529	64.4	1.2936	1.41857	1.21852	1.29726	1.43397	1.44783	63.3333	1.77319	1.73222	1.7669	1.69226	1.71234	1.61342
63.85	0.576496	0.551222	0.623223	0.465682	0.535739	0.477763	64.7333	1.29708	1.43226	1.21443	1.30288	1.42859	1.4391	63.6667	1.74672	1.7307	1.76224	1.67629	1.69221	1.64891
64.1833	0.567539	0.558027	0.619474	0.476374	0.5381	0.475333	65.0667	1.29861	1.43721	1.22927	1.29586	1.43214	1.43116	64	1.76031	1.7383	1.74069	1.67736	1.6877	1.64785
64.5167	0.57837	0.568511	0.628362	0.468737	0.53928	0.482207	65.4	1.29879	1.42707	1.21528	1.2939	1.44063	1.45107	64.3333	1.7486	1.73668	1.7523	1.68364	1.6951	1.62193
64.85	0.597256	0.567539	0.619891	0.466584	0.537822	0.464085	65.7333	1.29842	1.44105	1.22274	1.30178	1.42401	1.43391	64.6667	1.7774	1.73607	1.74758	1.6769	1.68603	1.62427
65.1833	0.59545	0.561429	0.630861	0.476097	0.537961	0.476583	66.0667	1.30734	1.45474	1.22567	1.30355	1.43146	1.4234	65	1.7595	1.7274	1.74961	1.68861	1.69592	1.62067
65.5167	0.595937	0.561915	0.635513	0.477069	0.540599	0.47936	66.4	1.30948	1.45333	1.2355	1.28547	1.4405	1.45468	65.3333	1.7741	1.74657	1.75494	1.68268	1.68785	1.64141
65.85	0.585869	0.572469	0.637596	0.465612	0.549139	0.496579	66.7333	1.31375	1.457	1.22341	1.30325	1.44423	1.43922	65.6667	1.74921	1.73678	1.77263	1.6766	1.68887	1.63421
66.1833	0.602186	0.582814	0.640373	0.475264	0.545459	0.484637	67.0667	1.30282	1.44991	1.2443	1.29903	1.4446	1.43379	66	1.76016	1.74677	1.73932	1.66717	1.68593	1.63826
66.5167	0.602533	0.584272	0.637318	0.485262	0.548723	0.482623	67.4	1.31064	1.45321	1.24057	1.31388	1.45407	1.43635	66.3333	1.76873	1.73968	1.74256	1.67077	1.68719	1.62665
66.85	0.596978	0.587535	0.641415	0.489428	0.548167	0.492621	67.7333	1.32316	1.4435	1.24241	1.30025	1.45058	1.43421	66.6667	1.76097	1.73557	1.75433	1.65707	1.69668	1.62797
67.1833	0.610101	0.591562	0.644678	0.494635	0.548653	0.500676	68.0667	1.32285	1.46329	1.25035	1.3041	1.45767	1.45101	67	1.7666	1.72527	1.75499	1.6802	1.69607	1.6336
67.5167	0.602047	0.586216	0.651899	0.483248	0.547681	0.489775	68.4	1.32548	1.46317	1.23838	1.30624	1.4595	1.43238	67.3333	1.75205	1.7199	1.75179	1.69607	1.69414	1.63395
67.85	0.613434	0.600727	0.654398	0.492969	0.552055	0.490538	68.7333	1.33788	1.47227	1.24461	1.29946	1.45113	1.44637	67.6667	1.76209	1.73658	1.7414	1.67832	1.68349	1.62787
68.1833	0.617947	0.582189	0.658773	0.499565	0.558374	0.497273	69.0667	1.34387	1.45278	1.25188	1.30514	1.4405	1.43611	68	1.77086	1.72385	1.75311	1.70849	1.69835	1.62401
68.5167	0.616211	0.597325	0.653288	0.500606	0.559554	0.49887	69.4	1.33984	1.47318	1.26391	1.30532	1.44985	1.44283	68.3333	1.74414	1.72664	1.7521	1.67401	1.67715	1.63421
68.85	0.617183	0.599617	0.660786	0.502134	0.564762	0.507272	69.7333	1.33642	1.46867	1.27374	1.29842	1.42529	1.43898	68.6667	1.77608	1.73724	1.74246	1.68395	1.69323	1.63218
69.1833	0.612392	0.613711	0.662453	0.496093	0.557055	0.505952	70.0667	1.32994	1.46647	1.27325	1.30502	1.43464	1.44759	69	1.74231	1.7203	1.75839	1.67249	1.68522	1.63852
69.5167	0.625515	0.606074	0.662939	0.488872	0.556013	0.497829	70.4	1.34081	1.47722	1.25401	1.303	1.45077	1.42835	69.3333	1.75494	1.73024	1.7488	1.68177	1.67477	1.63481
69.85	0.629056	0.598645	0.663563	0.505397	0.567747	0.507827	70.7333	1.33935	1.47856	1.26727	1.30679	1.44344	1.43678	69.6667	1.75646	1.73379	1.74931	1.68486	1.69287	1.63826
70.1833	0.631625	0.589202	0.656829	0.50137	0.5674	0.507341	71.0667	1.3523	1.46885	1.27771	1.29738	1.45095	1.44087	70	1.76543	1.72862	1.74038	1.67705	1.69206	1.61899
70.5167	0.627459	0.600033	0.681199	0.505675	0.572816	0.508244	71.4	1.33147	1.47795	1.27099	1.30868	1.4625	1.44209	70.3333	1.7555	1.73623	1.75296	1.67457	1.67355	1.63928
70.85	0.630583	0.60774	0.669535	0.513521	0.576357	0.526713	71.7333	1.35016	1.47453	1.27936	1.31675	1.45517	1.46017	70.6667	1.7596	1.71026	1.7485	1.68664	1.68527	1.61539
71.1833	0.631694	0.616697	0.679255	0.506786	0.562956	0.517825	72.0667	1.35053	1.47526	1.27228	1.30954	1.45895	1.4427	71	1.75108	1.73313	1.74049	1.67563	1.68567	1.61489
71.5167	0.634055	0.620516	0.681477	0.513521	0.578509	0.506716	72.4	1.34521	1.48033	1.28065	1.30282	1.4438	1.4402	71.3333	1.75032	1.73552	1.74535	1.67457	1.67949	1.62711
71.85	0.629681	0.6017	0.675784	0.503592	0.574204	0.514979	72.7333	1.35199	1.48534	1.28431	1.30166	1.45755	1.43354	71.6667	1.75357	1.72269	1.72893	1.6624	1.6696	1.62488
72.1833	0.63961	0.622668	0.694044	0.516923	0.580106	0.514007	73.0667	1.34918	1.47117	1.2826	1.30911	1.44319	1.43928	72	1.73415	1.72218	1.72609	1.67426	1.66965	1.62619
72.5167	0.652316	0.627945	0.686685	0.525185	0.583786	0.525046	73.4	1.35492	1.46763	1.27466	1.30038	1.43928	1.45187	72.3333	1.75554	1.7129	1.73501	1.67244	1.69551	1.62523
72.85	0.651205	0.617391	0.689045	0.513104	0.590313	0.521852	73.7333	1.35865	1.48528	1.28712	1.29665	1.43843	1.4504	72.6667	1.74946	1.73511	1.74535	1.67056	1.6877	1.63177
73.1833	0.649816	0.644678	0.693975	0.524769	0.587535	0.527129	74.0667	1.34863	1.48125	1.28822	1.30984	1.43269	1.44429	73	1.75377	1.71686	1.7306	1.66351	1.69744	1.63542
73.5167	0.648289	0.63468	0.703348	0.513104	0.587466	0.545043	74.4	1.35389	1.46805	1.29072	1.31424	1.44582	1.43898	73.3333	1.73577	1.72512	1.74398	1.6842	1.68785	1.63126
73.85	0.649955	0.635027	0.694461	0.519769	0.574066	0.5197	74.7333	1.36207	1.47429	1.28901	1.3085	1.44551	1.46476	73.6667	1.74353	1.71838	1.74404	1.67442	1.69363	1.62153
74.1833	0.653149	0.63829	0.698696	0.517895	0.587882	0.534142	75.0667	1.37197	1.47581	1.30111	1.28993	1.45089	1.43867	74	1.73927	1.72751	1.74165	1.67219	1.69962	1.63182
74.5167	0.664397	0.638707	0.710222	0.522339	0.58816	0.53567	75.4	1.38046	1.47887	1.30086	1.30697	1.45724	1.43751	74.3333	1.74586	1.71559	1.74404	1.67355	1.68679	1.61874
74.85	0.664536	0.631069	0.699877	0.516367	0.577884	0.53067	75.7333	1.36659	1.48931	1.31052	1.30166	1.44014	1.44014	74.6667	1.74246	1.72137	1.74652	1.66879	1.67792	1.61616
75.1833	0.67016	0.634888	0.70682	0.531642	0.600588	0.534072	76.0667	1.36018	1.48241	1.29586	1.31217	1.45791	1.42749	75	1.74028	1.72436	1.7341	1.67355	1.68932	1.61524
75.5167	0.65905	0.640512	0.705223	0.542265	0.597256	0.540252	76.4	1.36415	1.48559	1.30343	1.31009	1.45101	1.43128	75.3333	1.74277	1.72117	1.72304	1.67061	1.68653	1.64633
75.85	0.660439	0.649816	0.709111	0.52463	0.600519	0.539627	76.7333	1.36757	1.48015	1.31174	1.29726	1.45981	1.4303	75.6667	1.75068	1.71219	1.73227	1.67021	1.68988	1.61697
76.1833	0.66641	0.654329	0.725914	0.536364	0.611975	0.539488	77.0667	1.37343	1.50874	1.31443	1.30777	1.45022	1.44832	76	1.73176	1.71564	1.75098	1.6625	1.68669	1.62219
76.5167	0.666688	0.648705	0.700293	0.538516	0.592743	0.552194	77.4	1.37166	1.49139	1.30508	1.30545	1.46085	1.44399	76.3333	1.73501	1.71894	1.72112	1.66382	1.66762	1.62584
76.85	0.679255	0.655301	0.729871	0.544418	0.62114	0.554069	77.7333	1.38602	1.48436	1.30539	1.30453	1.44894	1.43079	76.6667	1.75144	1.70783	1.72948	1.66169	1.68572	1.62761
77.1833	0.67863	0.654399	0.709111	0.549139	0.609268	0.54789	78.0667	1.37545	1.48607	1.31186	1.30868	1.4504	1.41857	77	1.74125	1.70641	1.73166	1.68126	1.68187	1.63071
77.5167	0.677936	0.655995	0.722303	0.533586	0.618849	0.555319	78.4	1.37716	1.49744	1.32646	1.31717	1.44613	1.44857	77.3333	1.74104	1.72015	1.72958	1.66032	1.67903	1.61463
77.85	0.677797	0.65544	0.719179	0.540599	0.606004	0.559832	78.7333	1.38883	1.48968	1.31681	1.31192	1.44203	1.44496	77.6667	1.72238	1.71508	1.74059	1.66798	1.68836	1.61702
78.1833	0.682102	0.662522	0.730357	0.547542	0.613295	0.556777	79.0667	1.37881	1.50098	1.31149	1.31473	1.45822	1.43702	78	1.73019	1.71128	1.72598	1.67964	1.67553	1.62655
78.5167	0.687101	0.662939	0.722095	0.545251	0.61635	0.553722	79.4	1.38205	1.49408	1.32823	1.30581	1.44429	1.44686	78.3333	1.73035	1.70094	1.73972	1.65363	1.67335	1.63142
78.85	0.690712	0.663147	0.733135	0.550181	0.62857	0.548306	79.7333	1.3884	1.48742	1.32988	1.30416	1.45749	1.45492	78.6667	1.73587	1.69612	1.71437	1.65804	1.68435	1.62655
79.1833	0.689392	0.666202	0.720567	0.547126	0.611142	0.560596	80.0667	1.38486	1.50049	1.32047	1.30209	1.4562	1.4311	79	1.72259	1.70469	1.72183	1.67634	1.67264	1.61823
79.5167	0.693767	0.670646	0.753478	0.549209	0.614406	0.568858	80.4	1.38235	1.49273	1.32786	1.30545	1.44441	1.44936	79.3333	1.73344	1.71042	1.72076	1.66291	1.67741	1.61899
79.85	0.68724	0.673562	0.729038	0.547334	0.621557	0.565734	80.7333	1.38681	1.49005	1.33721	1.31229	1.45962	1.4311	79.6667	1.72304	1.70915	1.73019	1.66869	1.68866	1.61397
80.1833	0.701265	0.659745	0.743688	0.560318	0.616627	0.553652	81.0667	1.38828	1.49835	1.32762	1.30844	1.45596	1.44698	80	1.73055	1.69941	1.73166	1.66422	1.67807	1.61849
80.5167	0.697446	0.685574	0.732093	0.552472	0.622946	0.560248	81.4	1.38333	1.49078	1.32658	1.31467	1.45156	1.43214	80.3333	1.72441	1.72132	1.71599	1.66154	1.66275	1.61428
80.85	0.69217	0.678422	0.746119	0.559207	0.62489	0.564414	81.7333	1.3942	1.49896	1.32805	1.3187	1.4391	1.43299	80.6667	1.71153	1.70697	1.70874	1.66321	1.68212	1.62133
81.1833	0.715499	0.692447	0.758616	0.564067	0.633083	0.563442	82.0667	1.37734	1.49707	1.34106	1.31259	1.4427	1.43159	81	1.71995	1.71838	1.72527	1.66174	1.68674	1.61068
81.5167	0.702723	0.675228	0.750146	0.566428	0.633708	0.567261	82.4	1.39005	1.49902	1.32292	1.30948	1.44313	1.44264	81.3333	1.73567	1.69313	1.72152	1.65383	1.67974	1.6162
81.85	0.703418	0.679741	0.747924	0.557055	0.634263	0.571358	82.7333	1.38431	1.50189	1.34912	1.30709	1.45498	1.42707	81.6667	1.72893	1.68664	1.70834	1.66042	1.68491	1.60835
82.1833	0.710083	0.687518	0.751395	0.561498	0.632111	0.57594	83.0667	1.38785	1.49371	1.34088	1.30667	1.46219	1.44093	82	1.71853	1.68471	1.72543	1.65961	1.66666	1.60713
82.5167	0.720012	0.691545	0.754659	0.558929	0.626417	0.584411	83.4	1.40508	1.48485	1.34088	1.29909	1.44099	1.43953	82.3333	1.72664	1.69794	1.72649	1.65226	1.66362	1.62158
82.85	0.719595	0.693281	0.752367	0.574204	0.632527	0.589757	83.7333	1.39097	1.50043	1.32573	1.31907	1.43152	1.4289	82.6667	1.72411	1.70007	1.71599	1.64739	1.67579	1.60779
83.1833	0.714943	0.695086	0.758269	0.565248	0.639054	0.580384	84.0667	1.39439	1.50434	1.33287	1.29848	1.44429	1.44423	83	1.72639	1.6915	1.72735	1.64693	1.68917	1.62336
83.5167	0.71654	0.703626	0.758686	0.57837	0.634055	0.57962	84.4	1.39115	1.5113	1.34735	1.30722	1.44014	1.43599	83.3333	1.72745	1.69074	1.72482	1.66864	1.67614	1.61144
83.85	0.717304	0.692933	0.78139	0.573302	0.648219	0.581425	84.7333	1.39414	1.49438	1.33483	1.30239	1.4493	1.43079	83.6667	1.71929	1.68405	1.71239	1.66458	1.67523	1.61555
84.1833	0.726191	0.690156	0.770489	0.56858	0.646205	0.576079	85.0667	1.40086	1.49628	1.34588	1.29451	1.42646	1.4242	84	1.73227	1.68582	1.70839	1.67066	1.67066	1.60875
84.5167	0.719318	0.695641	0.764101	0.575176	0.645997	0.583786	85.4	1.39946	1.50574	1.33574	1.30361	1.44209	1.43348	84.3333	1.7199	1.70788	1.72127	1.65718	1.69571	1.59805
84.85	0.724872	0.70432	0.772433	0.5808	0.644539	0.590035	85.7333	1.40917	1.50208	1.33587	1.3085	1.44081	1.44716	84.6667	1.74084	1.68283	1.7128	1.65707	1.66301	1.60023
85.1833	0.718832	0.695433	0.767781	0.591493	0.647872	0.582953	86.0667	1.41589	1.51674	1.34692	1.30954	1.45388	1.42554	85	1.71508	1.69262	1.72756	1.65626	1.6623	1.60434
85.5167	0.734801	0.709042	0.773822	0.586286	0.65794	0.580037	86.4	1.4077	1.50843	1.3534	1.29671	1.44716	1.43916	85.3333	1.72036	1.69414	1.69891	1.6483	1.67107	1.60901
85.85	0.732371	0.706612	0.778613	0.582814	0.652732	0.595312	86.7333	1.38779	1.51197	1.35071	1.30569	1.43757	1.43275	85.6667	1.73136	1.68045	1.70378	1.65576	1.66564	1.58725
86.1833	0.733551	0.71543	0.774308	0.576843	0.654746	0.595728	87.0667	1.41015	1.49224	1.34601	1.29915	1.43207	1.42884	86	1.70311	1.67558	1.69597	1.64947	1.67751	1.59821
86.5167	0.733829	0.704876	0.772919	0.583161	0.663841	0.597395	87.4	1.4074	1.51094	1.35969	1.30068	1.43855	1.43269	86.3333	1.70438	1.66392	1.7166	1.66017	1.67264	1.60956
86.85	0.73251	0.711055	0.784654	0.58691	0.655301	0.605449	87.7333	1.41173	1.50587	1.35358	1.30832	1.44765	1.42523	86.6667	1.7268	1.70241	1.71949	1.64607	1.67396	1.6015
87.1833	0.735703	0.71661	0.773405	0.582328	0.658912	0.596075	88.0667	1.4231	1.51259	1.35993	1.29598	1.43861	1.4358	87	1.72365	1.6802	1.70986	1.66017	1.68882	1.60277
87.5167	0.738342	0.71904	0.78639	0.579203	0.663841	0.601213	88.4	1.40587	1.50397	1.34552	1.30587	1.44356	1.43299	87.3333	1.72015	1.69145	1.70241	1.64526	1.67305	1.60535
87.85	0.736815	0.728066	0.781043	0.591007	0.653704	0.596492	88.7333	1.39255	1.52089	1.35981	1.2884	1.4526	1.42132	87.6667	1.71645	1.69825	1.70793	1.66265	1.67142	1.59263
88.1833	0.74598	0.723484	0.774933	0.599547	0.651205	0.601352	89.0667	1.42957	1.49322	1.36274	1.30624	1.4369	1.44222	88	1.70819	1.69211	1.69663	1.65373	1.67173	1.60246
88.5167	0.752437	0.719804	0.792291	0.58455	0.651899	0.599547	89.4	1.40263	1.50153	1.35822	1.29708	1.43061	1.42047	88.3333	1.72345	1.69368	1.70388	1.64896	1.66853	1.6016
88.85	0.754659	0.736467	0.796665	0.588577	0.66884	0.624682	89.7333	1.42035	1.50006	1.35364	1.28437	1.43727	1.42523	88.6667	1.69754	1.66184	1.70251	1.62812	1.67523	1.60049
89.1833	0.757644	0.732996	0.782987	0.585244	0.667035	0.624751	90.0667	1.42749	1.49298	1.36274	1.30355	1.42426	1.44191	89	1.71463	1.68856	1.7054	1.65058	1.67528	1.60845
89.5167	0.745285	0.723345	0.801665	0.601977	0.684046	0.601491	90.4	1.41088	1.50965	1.36635	1.3041	1.4347	1.43214	89.3333	1.70763	1.68055	1.70656	1.64724	1.67381	1.58781
89.85	0.755769	0.725011	0.799929	0.600936	0.66641	0.605518	90.7333	1.40361	1.49823	1.35981	1.29653	1.43415	1.4154	89.6667	1.6914	1.68004	1.71006	1.64739	1.66595	1.60272
90.1833	0.756672	0.732371	0.800693	0.601075	0.667105	0.605518	91.0667	1.40392	1.5154	1.35346	1.29158	1.43403	1.4201	90	1.72269	1.68704	1.69546	1.64861	1.67102	1.60191
90.5167	0.759866	0.739731	0.812774	0.602672	0.686546	0.616836	91.4	1.41247	1.50703	1.3578	1.29555	1.4457	1.42982	90.3333	1.70717	1.65961	1.69323	1.65023	1.66965	1.59719
90.85	0.766046	0.735426	0.806803	0.607393	0.67384	0.621071	91.7333	1.41943	1.50495	1.36427	1.30337	1.43623	1.42291	90.6667	1.70651	1.68354	1.68861	1.64288	1.6623	1.59288
91.1833	0.771253	0.73987	0.807357	0.614336	0.675089	0.615239	92.0667	1.41363	1.50128	1.36696	1.29256	1.43482	1.42804	91	1.71244	1.67558	1.68968	1.64135	1.6625	1.58857
91.5167	0.754312	0.744591	0.801318	0.608365	0.672451	0.606213	92.4	1.42035	1.50318	1.36421	1.29885	1.43928	1.42255	91.3333	1.69982	1.67497	1.69657	1.65104	1.66909	1.59557
91.85	0.771461	0.723692	0.818258	0.597117	0.683699	0.622876	92.7333	1.4146	1.50642	1.38608	1.27991	1.44533	1.42762	91.6667	1.70727	1.66782	1.70149	1.64724	1.66407	1.60317
92.1833	0.780487	0.740008	0.807844	0.608782	0.679394	0.616766	93.0667	1.41082	1.50751	1.3661	1.28358	1.43824	1.4303	92	1.71032	1.69186	1.68917	1.64379	1.66843	1.59602
92.5167	0.773614	0.742716	0.810898	0.607948	0.692517	0.636763	93.4	1.42487	1.50874	1.36671	1.28895	1.44722	1.42242	92.3333	1.7059	1.67568	1.69586	1.63963	1.66022	1.58487
92.85	0.775766	0.763199	0.821661	0.611003	0.698419	0.625931	93.7333	1.42688	1.50245	1.37056	1.30752	1.4303	1.42755	92.6667	1.71326	1.67563	1.68486	1.6556	1.66853	1.58451
93.1833	0.768128	0.744244	0.825827	0.618988	0.680158	0.628431	94.0667	1.40752	1.51271	1.36745	1.30074	1.44185	1.43061	93	1.71554	1.68572	1.69901	1.64181	1.67127	1.59374
93.5167	0.764796	0.757644	0.830132	0.60892	0.693905	0.629403	94.4	1.42084	1.50862	1.37075	1.29567	1.42481	1.42481	93.3333	1.7056	1.66174	1.69718	1.6518	1.65429	1.60074
93.85	0.784931	0.762296	0.826452	0.616697	0.691822	0.623848	94.7333	1.41912	1.50532	1.36238	1.3016	1.43525	1.4212	93.6667	1.69794	1.67077	1.68369	1.6448	1.6661	1.58071
94.1833	0.777085	0.755353	0.826035	0.613295	0.681199	0.631139	95.0667	1.42908	1.51564	1.36482	1.29616	1.42609	1.4099	94	1.69155	1.67731	1.70428	1.64318	1.64637	1.57802
94.5167	0.784862	0.76792	0.817079	0.620238	0.694392	0.631069	95.4	1.41992	1.49927	1.38327	1.28791	1.44002	1.43006	94.3333	1.70362	1.66615	1.68709	1.65794	1.64633	1.57934
94.85	0.786389	0.761949	0.838186	0.627181	0.690364	0.626903	95.7333	1.42713	1.49322	1.37795	1.29323	1.44613	1.42474	94.6667	1.70048	1.6663	1.67725	1.6445	1.65606	1.58629
95.1833	0.783334	0.768337	0.829438	0.622876	0.707584	0.640929	96.0667	1.42896	1.49408	1.37062	1.29842	1.43207	1.43342	95	1.69465	1.68106	1.70884	1.64024	1.65292	1.57554
95.5167	0.791597	0.768684	0.824647	0.62857	0.690434	0.661064	96.4	1.42725	1.50721	1.37691	1.2914	1.43525	1.42749	95.3333	1.68679	1.67284	1.69019	1.64131	1.66316	1.58497
95.85	0.780071	0.776807	0.848462	0.62003	0.708903	0.645442	96.7333	1.42902	1.51442	1.3749	1.29653	1.45034	1.43122	95.6667	1.70251	1.65915	1.68608	1.62675	1.66098	1.57346
96.1833	0.796596	0.765976	0.84256	0.623154	0.704181	0.632805	97.0667	1.43617	1.50434	1.37533	1.2884	1.43269	1.41363	96	1.67721	1.68065	1.69622	1.65276	1.66504	1.59795
96.5167	0.782779	0.76306	0.841172	0.636554	0.706889	0.640651	97.4	1.42157	1.49866	1.37746	1.29164	1.42664	1.4292	96.3333	1.68593	1.67421	1.67776	1.64734	1.6517	1.5839
96.85	0.781112	0.762157	0.844713	0.637457	0.702932	0.651413	97.7333	1.43189	1.48974	1.36555	1.2914	1.43342	1.42927	96.6667	1.68719	1.66448	1.71032	1.63578	1.65505	1.58451
97.1833	0.803955	0.780904	0.847212	0.626487	0.702932	0.643914	98.0667	1.41815	1.5044	1.36891	1.29628	1.43886	1.42975	97	1.69749	1.67193	1.67056	1.62751	1.66007	1.59993
97.5167	0.793887	0.793818	0.844782	0.626556	0.712097	0.64933	98.4	1.42462	1.49695	1.38308	1.28315	1.43525	1.42676	97.3333	1.68547	1.67264	1.69064	1.63167	1.66073	1.57696
97.85	0.794721	0.779793	0.840894	0.623571	0.709597	0.641553	98.7333	1.42169	1.50318	1.37368	1.29427	1.43953	1.42151	97.6667	1.68451	1.65094	1.69505	1.63502	1.65657	1.58081
98.1833	0.786736	0.782084	0.847698	0.630028	0.715291	0.644539	99.0667	1.42169	1.48742	1.37398	1.28388	1.43653	1.42096	98	1.69155	1.6623	1.67046	1.65074	1.66346	1.56276
98.5167	0.79118	0.778057	0.845337	0.633083	0.720637	0.661064	99.4	1.43275	1.50513	1.3716	1.30288	1.43421	1.42529	98.3333	1.69161	1.67406	1.67832	1.652	1.63121	1.59942
98.85	0.811593	0.78875	0.86707	0.634124	0.707167	0.642873	99.7333	1.42096	1.50831	1.37991	1.28364	1.4333	1.42016	98.6667	1.67761	1.65687	1.68937	1.63862	1.65961	1.57305
99.1833	0.80215	0.779585	0.86339	0.6444	0.715846	0.646414	100.067	1.4278	1.49475	1.38846	1.2757	1.4325	1.41955	99	1.67274	1.66362	1.67132	1.64014	1.6515	1.58614
99.5167	0.800623	0.791319	0.859571	0.641345	0.705848	0.664119	100.4	1.43018	1.50019	1.37875	1.28547	1.41668	1.4146	99.3333	1.67183	1.65652	1.68461	1.64394	1.65155	1.5802
99.85	0.820272	0.806733	0.879012	0.634957	0.703695	0.656343	100.733	1.42798	1.50483	1.38357	1.28743	1.43067	1.42523	99.6667	1.68446	1.66493	1.68162	1.64785	1.64425	1.56165
100.183	0.812079	0.786181	0.869361	0.627667	0.716193	0.659814	101.067	1.42768	1.49964	1.37997	1.27802	1.43055	1.41418	100	1.68547	1.66017	1.68582	1.63836	1.65489	1.57605
100.517	0.827076	0.794374	0.860751	0.640859	0.71654	0.660161	101.4	1.41888	1.48827	1.37875	1.27942	1.43702	1.41051	100.333	1.6843	1.65931	1.67213	1.6123	1.63395	1.57635
100.85	0.807913	0.803678	0.865334	0.648289	0.722373	0.648427	101.733	1.44026	1.51509	1.38498	1.28077	1.43977	1.42841	100.667	1.67371	1.66007	1.67406	1.63613	1.65586	1.57021
101.183	0.816176	0.796665	0.856169	0.652732	0.723275	0.661967	102.067	1.42908	1.5102	1.38162	1.28413	1.43427	1.40972	101	1.68004	1.64673	1.66169	1.62807	1.64769	1.57351
101.517	0.830756	0.8034	0.872347	0.649886	0.731399	0.659398	102.4	1.43556	1.51179	1.3942	1.2851	1.43012	1.40172	101.333	1.67812	1.66128	1.67969	1.62701	1.6516	1.57427
101.85	0.83631	0.806385	0.875055	0.650094	0.720984	0.662591	102.733	1.42297	1.49353	1.37991	1.29054	1.43122	1.40324	101.667	1.70149	1.6406	1.67665	1.62792	1.65489	1.57686
102.183	0.819508	0.805136	0.870055	0.644539	0.732996	0.684671	103.067	1.42664	1.50532	1.37899	1.27912	1.42701	1.40935	102	1.67467	1.65297	1.6662	1.61813	1.65459	1.55855
102.517	0.825758	0.800553	0.86943	0.65176	0.722928	0.668077	103.4	1.42047	1.492	1.36763	1.27918	1.43372	1.40892	102.333	1.69764	1.65464	1.67543	1.63121	1.65459	1.57493
102.85	0.823118	0.80458	0.867486	0.649677	0.727372	0.668563	103.733	1.43452	1.49438	1.38376	1.29103	1.43037	1.42316	102.667	1.66615	1.65312	1.66696	1.62883	1.64176	1.57468
103.183	0.834366	0.822008	0.871652	0.651968	0.740495	0.666966	104.067	1.43293	1.50342	1.39084	1.27906	1.4223	1.42004	103	1.67391	1.65226	1.66351	1.62214	1.6482	1.57316
103.517	0.838255	0.807913	0.873944	0.65176	0.739661	0.667452	104.4	1.42395	1.49915	1.37374	1.27564	1.43049	1.39927	103.333	1.69586	1.64678	1.66798	1.61798	1.64729	1.56362
103.85	0.833117	0.81319	0.888316	0.649955	0.745008	0.676964	104.733	1.41595	1.49481	1.38394	1.28614	1.41509	1.40984	103.667	1.66128	1.65905	1.67832	1.62787	1.65692	1.57437
104.183	0.845545	0.83034	0.888594	0.658426	0.736953	0.679602	105.067	1.4256	1.50843	1.39677	1.27729	1.41827	1.41742	104	1.67862	1.63862	1.65961	1.62336	1.65449	1.57767
104.517	0.834991	0.815412	0.886787	0.660231	0.736467	0.686754	105.4	1.43159	1.48919	1.3942	1.28565	1.43843	1.41094	104.333	1.66169	1.64039	1.65464	1.62939	1.64582	1.56038
104.85	0.848392	0.824507	0.884706	0.664674	0.74591	0.672312	105.733	1.42774	1.50611	1.37985	1.28327	1.42755	1.41717	104.667	1.67492	1.66909	1.66823	1.62173	1.64298	1.56012
105.183	0.851587	0.816731	0.890121	0.660925	0.738897	0.695016	106.067	1.4168	1.48864	1.38687	1.29231	1.43501	1.41625	105	1.68177	1.64034	1.67137	1.63126	1.66189	1.56743
105.517	0.860057	0.836936	0.900953	0.673284	0.737578	0.685157	106.4	1.42084	1.49731	1.38565	1.2793	1.42591	1.41723	105.333	1.67183	1.64313	1.65363	1.62381	1.63274	1.55318
105.85	0.84388	0.823605	0.90366	0.659884	0.756117	0.675436	106.733	1.42517	1.49799	1.38657	1.26922	1.42383	1.40599	105.667	1.67406	1.66204	1.66686	1.60241	1.65358	1.57133
106.183	0.845475	0.813537	0.899564	0.667938	0.744244	0.689809	107.067	1.42817	1.49725	1.38467	1.28431	1.41772	1.42169	106	1.67021	1.64851	1.67365	1.62163	1.64977	1.56144
106.517	0.850545	0.822772	0.895536	0.662453	0.755839	0.686407	107.4	1.4234	1.50758	1.38504	1.28059	1.43305	1.40636	106.333	1.67573	1.64161	1.66793	1.6122	1.6406	1.56519
106.85	0.845823	0.835964	0.90984	0.663633	0.765907	0.691198	107.733	1.43922	1.51008	1.38308	1.28303	1.41943	1.40795	106.667	1.6839	1.62047	1.66554	1.62128	1.64871	1.55729
107.183	0.853669	0.821244	0.906784	0.672243	0.764865	0.689045	108.067	1.42554	1.49218	1.39005	1.2702	1.42358	1.40074	107	1.6663	1.64972	1.64612	1.60368	1.63933	1.56231
107.517	0.856654	0.83277	0.907826	0.668216	0.745008	0.695919	108.4	1.43592	1.49072	1.39041	1.28333	1.42548	1.40947	107.333	1.67244	1.64399	1.66093	1.61235	1.64744	1.55855
107.85	0.859849	0.826174	0.914353	0.667729	0.754728	0.688837	108.733	1.41497	1.49548	1.38089	1.27112	1.42163	1.41332	107.667	1.68425	1.64633	1.67421	1.61463	1.64166	1.54968
108.183	0.862556	0.848461	0.900467	0.684393	0.76063	0.705223	109.067	1.41742	1.49432	1.38632	1.27649	1.40862	1.41161	108	1.66336	1.64085	1.66443	1.61864	1.6374	1.56225
108.517	0.85721	0.837491	0.898313	0.674048	0.748479	0.699391	109.4	1.43452	1.4807	1.37679	1.28468	1.4154	1.41021	108.333	1.66899	1.63497	1.67077	1.61494	1.64465	1.56271
108.85	0.876859	0.850961	0.908521	0.673284	0.755075	0.689045	109.733	1.42218	1.49725	1.38742	1.28022	1.42175	1.41546	108.667	1.67548	1.6377	1.64359	1.6083	1.63542	1.56089
109.183	0.870471	0.83402	0.89866	0.680366	0.756464	0.703487	110.067	1.43067	1.49567	1.38767	1.27118	1.42688	1.41155	109	1.65809	1.62214	1.66869	1.61514	1.64065	1.562
109.517	0.865819	0.847212	0.919283	0.677103	0.756603	0.713346	110.4	1.42884	1.48662	1.38376	1.27539	1.42621	1.41522	109.333	1.6521	1.63725	1.66524	1.60835	1.62934	1.55779
109.85	0.878525	0.840893	0.908104	0.68356	0.764865	0.695294	110.733	1.42529	1.48516	1.38351	1.27997	1.41454	1.40728	109.667	1.66377	1.62285	1.65474	1.6119	1.63487	1.54268
110.183	0.864708	0.850128	0.912409	0.672034	0.754034	0.707028	111.067	1.42939	1.49896	1.39433	1.28248	1.42029	1.39634	110	1.65946	1.64866	1.64952	1.60972	1.63598	1.56023
110.517	0.872	0.848114	0.905396	0.680088	0.760213	0.696197	111.4	1.43892	1.50135	1.38742	1.26794	1.41803	1.40978	110.333	1.66924	1.63466	1.64957	1.61905	1.6303	1.5473
110.85	0.878108	0.85235	0.918033	0.687518	0.761116	0.709597	111.733	1.42786	1.49359	1.39512	1.2757	1.41931	1.39933	110.667	1.67092	1.6304	1.65464	1.6014	1.63055	1.56459
111.183	0.868945	0.846656	0.913312	0.681685	0.76424	0.703765	112.067	1.41998	1.48803	1.38614	1.27442	1.43342	1.39188	111	1.64927	1.6338	1.6519	1.61134	1.63938	1.54065
111.517	0.884149	0.855058	0.931642	0.695294	0.759866	0.715499	112.4	1.43391	1.4931	1.38205	1.27985	1.42615	1.39542	111.333	1.65814	1.63983	1.66209	1.59111	1.63096	1.55034
111.85	0.887899	0.85235	0.942265	0.703001	0.770489	0.707584	112.733	1.438	1.49579	1.38308	1.27295	1.41625	1.40184	111.667	1.65768	1.62777	1.66701	1.60424	1.63755	1.53457
112.183	0.886718	0.866097	0.937056	0.690364	0.772989	0.708417	113.067	1.41546	1.49896	1.39842	1.26873	1.41076	1.39536	112	1.64551	1.64328	1.63755	1.62741	1.63912	1.55181
112.517	0.8854	0.860612	0.936363	0.685087	0.771184	0.705431	113.4	1.42963	1.48479	1.40031	1.26825	1.41503	1.392	112.333	1.67239	1.62376	1.64131	1.61048	1.63243	1.54425
112.85	0.876513	0.869013	0.924143	0.689878	0.780834	0.713346	113.733	1.43678	1.48699	1.40025	1.2636	1.41473	1.39634	112.667	1.64997	1.6196	1.64556	1.60089	1.64065	1.55587
113.183	0.882552	0.858251	0.937821	0.692378	0.770628	0.710916	114.067	1.42725	1.48705	1.39396	1.26757	1.42316	1.38388	113	1.6552	1.61803	1.64562	1.59648	1.63228	1.5475
113.517	0.900258	0.862001	0.924768	0.699668	0.777224	0.700501	114.4	1.43012	1.48168	1.4019	1.28132	1.41943	1.39561	113.333	1.66169	1.63197	1.63963	1.60865	1.63055	1.54157
113.85	0.884635	0.867694	0.935599	0.694461	0.773336	0.724733	114.733	1.42377	1.49206	1.39268	1.26165	1.40514	1.39738	113.667	1.65185	1.61423	1.6479	1.61255	1.62964	1.54735
114.183	0.889705	0.866306	0.935461	0.696266	0.780279	0.713763	115.067	1.41961	1.48033	1.39994	1.26831	1.41137	1.39658	114	1.64379	1.62564	1.64602	1.59121	1.61108	1.55652
114.517	0.892342	0.863389	0.94518	0.696683	0.780071	0.711125	115.4	1.43495	1.4931	1.37618	1.26464	1.42413	1.40086	114.333	1.64146	1.62584	1.65839	1.6018	1.63471	1.56002
114.85	0.898869	0.865334	0.941085	0.703904	0.781112	0.725705	115.733	1.42982	1.48717	1.39433	1.27124	1.42841	1.40196	114.667	1.64095	1.62117	1.63248	1.61342	1.62655	1.54709
115.183	0.898523	0.877415	0.939696	0.70432	0.779029	0.725219	116.067	1.42737	1.47893	1.39775	1.26263	1.40349	1.38504	115	1.64724	1.62193	1.65763	1.60175	1.62351	1.5443
115.517	0.896995	0.869916	0.933446	0.698627	0.790277	0.717651	116.4	1.43201	1.50116	1.39573	1.26085	1.40654	1.40129	115.333	1.65641	1.60682	1.63791	1.60084	1.62731	1.54724
115.85	0.89262	0.867833	0.94518	0.709667	0.775211	0.724525	116.733	1.4281	1.48546	1.39634	1.27045	1.41277	1.39799	115.667	1.64465	1.6193	1.63497	1.6049	1.61681	1.5405
116.183	0.908242	0.884566	0.95872	0.706334	0.788333	0.727441	117.067	1.42065	1.48027	1.39152	1.2578	1.39335	1.39603	116	1.63426	1.61042	1.64075	1.59273	1.63999	1.54577
116.517	0.893107	0.876234	0.958443	0.696822	0.784515	0.736745	117.4	1.43837	1.47783	1.3975	1.26055	1.42346	1.40166	116.333	1.64146	1.62417	1.65246	1.61306	1.61849	1.53974
116.85	0.906091	0.902063	0.957956	0.71043	0.786111	0.732857	117.733	1.43269	1.48333	1.39524	1.26476	1.41063	1.38553	116.667	1.63867	1.61555	1.64323	1.59329	1.63385	1.54958
117.183	0.913242	0.896647	0.955596	0.709875	0.785417	0.733343	118.067	1.41601	1.49713	1.39921	1.26379	1.41277	1.39695	117	1.63705	1.61909	1.64262	1.6016	1.63436	1.53132
117.517	0.902133	0.899494	0.962956	0.720012	0.791458	0.745494	118.4	1.43366	1.49175	1.38993	1.27331	1.40862	1.39891	117.333	1.64835	1.61894	1.64475	1.58649	1.63274	1.54009
117.85	0.901161	0.890676	0.962539	0.714249	0.788958	0.741605	118.733	1.42291	1.47624	1.38779	1.26018	1.41961	1.38675	117.667	1.64785	1.61549	1.64648	1.60469	1.62685	1.56083
118.183	0.914006	0.885677	0.947056	0.708764	0.783056	0.737023	119.067	1.42108	1.48064	1.39793	1.26989	1.3953	1.39335	118	1.6552	1.6197	1.64658	1.60566	1.62417	1.54638
118.517	0.916505	0.900258	0.971982	0.717721	0.79972	0.743063	119.4	1.42175	1.48455	1.39646	1.25688	1.4107	1.39463	118.333	1.6517	1.60333	1.62731	1.5979	1.62153	1.52483
118.85	0.91359	0.892134	0.958512	0.710291	0.794027	0.733968	119.733	1.43269	1.47856	1.3906	1.26476	1.41485	1.38492	118.667	1.62665	1.62508	1.63126	1.58771	1.61403	1.53026
119.183	0.918589	0.888038	0.954068	0.711055	0.803469	0.740078	120.067	1.42407	1.47636	1.40587	1.26666	1.41027	1.39695	119	1.64491	1.59871	1.62609	1.58857	1.61859	1.53898
119.517	0.915533	0.890121	0.957054	0.705501	0.798679	0.740425	120.4	1.43	1.47148	1.39897	1.26189	1.40666	1.38846	119.333	1.6337	1.60835	1.64054	1.59136	1.62832	1.55303
119.85	0.923725	0.913242	0.973579	0.716471	0.808121	0.747854	120.733	1.42658	1.50025	1.39964	1.24784	1.42047	1.3895	119.667	1.63887	1.61306	1.64009	1.58588	1.63699	1.52483
120.183	0.927961	0.901855	0.97941	0.726955	0.80826	0.737717	121.067	1.43666	1.48436	1.38779	1.26812	1.40453	1.392	120	1.64156	1.60637	1.6301	1.58675	1.61671	1.53117
120.517	0.931642	0.901994	0.962678	0.726955	0.808885	0.741258	121.4	1.422	1.47337	1.39249	1.2589	1.40245	1.37722	120.333	1.64906	1.61027	1.62396	1.59719	1.60936	1.53305
