# Supplementary material for: Atomic view into Plasmodium actin polymerization, ATP hydrolysis, and fragmentation
Source: PLoS Biol. 2019 Jun 14;17(6):e3000315. doi: 10.1371/journal.pbio.3000315 (PMC6599135; doi:10.1371/journal.pbio.3000315)
Supplement: S7 Data — (XLSX) [file pbio.3000315.s026.xlsx]

## Sheet: PC1PC2_for_plotting
Full Set				Limited Set														Original			Corrected
PDB ID	Chain	PC1	PC2	PDB ID	Chain	PC1	PC2											PC1	PC2	PC3	PC1	PC2	PC3
1ATN	A	12.2041	-1.61536	4CBU	A	2.5928	1.99525										4CBU	0.22423	-5.35212	0.0859611	0.22423	5.35212
1C0F	A	0.379026	-5.32129	4CBW	A	2.5801	-3.41197										5MVV	-0.890417	-4.5282	-0.81289	-0.890417	4.5282
1C0G	A	1.51468	-4.67914	4CBX	A	-2.72564	-10.0956										4CBX	-1.84668	6.0864	7.23052	-1.84668	-6.0864
1D4X	A	1.53944	1.70274	5MVV	A	1.11876	2.34266										4CBW	1.76913	0.411109	1.59701	1.76913	-0.411109
1DEJ	A	0.615642	-4.0995	5OGW	C	-36.8017	0.40378										ADPa	4.16348	-4.92546	0.339472	4.16348	4.92546
1EQY	A	2.403	-4.34711	6I4D	A	1.10838	2.45881										ADPb	4.29837	-4.86496	-0.475989	4.29837	4.86496
1ESV	A	-0.679701	-4.20194	6I4E	A	6.29195	0.854769										Mixa	-0.867698	-4.59615	-0.811006	-0.867698	4.59615
1H1V	A	-5.45271	-10.044	6I4F	A	2.21115	1.93509										Mixb	-0.621578	-4.52045	-1.83895	-0.621578	4.52045
1HLU	A	-2.24972	43.1269	6I4G	A	-0.1542	-2.63086										Mixc	-0.880959	-4.58053	-0.784201	-0.880959	4.58053
1IJJ	A	-6.113	5.0489	6I4H	A	1.5171	2.01356										2adp	4.0866	4.4532	14.0013	4.0866	-4.4532
1IJJ	B	-5.61418	-0.833616	6I4I	A	1.69455	3.09793										Fatp	-0.561702	-4.26988	-0.567493	-0.561702	4.26988
1J6Z	A	21.1982	-10.5035	6I4J	A	3.64485	2.12049										Fmix	-0.161514	-4.02672	-0.518013	-0.161514	4.02672
1KXP	A	6.75779	1.86922	6I4K	A	0.155728	1.35115										Fadp	1.45968	-5.26063	-0.414447	1.45968	5.26063
1LCU	A	-2.70557	1.87286	6I4L	A	0.180404	1.52878										Fala	-0.451711	-4.69385	-0.930898	-0.451711	4.69385
1LCU	B	-2.38127	1.167	6I4M	A	4.23253	-15.0376										Falb	-0.33633	-4.68369	-1.80462	-0.33633	4.68369
1LOT	B	11.9459	-3.29078														Gatp	-1.77746	-3.00012	-0.514272	-1.77746	3.00012
1MA9	B	6.93198	5.98575														Gmix	-1.70366	-3.44809	-0.371618	-1.70366	3.44809
1MDU	B	0.740133	-7.5875														Qatp	-0.989644	2.43048	-0.773208	-0.989644	-2.43048
1MDU	E	-4.49543	-14.3155														Wmix	-0.0614606	-5.14891	0.158957	-0.0614606	5.14891
1NLV	A	1.25672	0.0298503														3A5N	6.60256	10.2847	-2.23343	6.60256	-10.2847
1NM1	A	1.18909	1.82349														3A5O	6.63413	11.7663	-3.03349	6.63413	-11.7663
1NMD	A	1.6913	3.54971														3A5M	8.74325	13.5593	-3.96599	8.74325	-13.5593
1NWK	A	24.177	-5.27011														3A5L	10.2312	9.47582	-2.43077	10.2312	-9.47582
1P8Z	A	2.36993	-7.52013														5OGW	-37.0619	9.43241	-1.1319	-37.0619	-9.43241
1QZ5	A	-7.79421	-0.346494
1QZ6	A	-4.93878	1.2765
1RDW	X	-1.19367	4.47738
1RFQ	A	-2.53905	6.64958
1RFQ	B	-2.67473	-2.33123
1RGI	A	4.00243	-9.79359
1S22	A	-1.88515	-1.13707
1SQK	A	-1.87024	0.242746
1T44	A	-3.45531	-6.75054
1WUA	A	-1.48196	3.68937
1Y64	A	8.98242	-9.99799
1YAG	A	-2.45651	2.27463
1YVN	A	0.488211	1.8678
1YXQ	A	5.41545	14.7385
1YXQ	B	12.358	2.70354
2A3Z	A	9.87832	-2.80453
2A40	A	11.1846	-0.283549
2A40	D	12.2423	-1.6103
2A41	A	9.61668	8.2362
2A42	A	12.4606	-4.45185
2ASM	A	5.10566	4.18297
2ASO	A	5.00052	-3.36383
2ASP	A	6.15684	5.1243
2BTF	A	-5.27649	11.2717
2D1K	A	4.46897	5.72729
2FF3	B	5.70626	-6.40588
2FF6	A	-2.91563	-7.04734
2FXU	A	5.17006	-7.39758
2GWJ	A	17.5452	-5.11615
2GWK	A	12.0891	-1.56302
2GWK	B	18.964	-7.1427
2HF3	A	10.8559	1.84556
2HF4	A	7.57397	3.36742
2HMP	A	20.1705	-10.5072
2HMP	B	11.1231	-2.60936
2OAN	A	8.94738	3.41124
2OAN	B	12.6498	4.13597
2OAN	C	14.8117	3.55835
2OAN	D	12.0497	2.53827
2PAV	A	-10.7986	18.243
2PBD	A	-3.12435	21.0478
2Q0R	A	-10.4933	5.92729
2Q0U	A	-15.3046	12.227
2Q36	A	-5.54465	5.66564
2Q97	A	-3.87391	0.0548762
2V51	B	-12.8905	8.95466
2V51	D	-12.8048	9.27371
2V52	B	4.91573	2.63212
2VCP	A	5.25355	4.65797
2VCP	B	5.82424	4.80871
2VYP	A	-8.67575	4.98703
2ZWH	A	-35.1137	-7.66911
3A5L	C	11.2121	-9.34507
3A5M	C	10.0616	-5.428
3A5N	C	4.22438	-8.80994
3A5O	C	5.47416	-7.85868
3BUZ	B	7.10058	-2.11991
3CHW	A	-2.32388	19.4197
3CI5	A	2.11338	2.50718
3CIP	A	1.56074	4.27663
3CJB	A	3.23848	-5.58162
3CJC	A	5.97372	-8.58887
3DAW	A	19.7691	-21.2169
3EKS	A	-8.68489	7.68921
3EKU	A	4.58911	-0.498543
3EL2	A	8.45103	-1.97003
3FFK	B	-2.25836	-9.54806
3FFK	E	-6.28678	-5.30792
3HBT	A	16.8277	-4.12859
3M1F	A	6.42515	3.83606
3M6G	A	9.57973	1.3597
3M6G	B	13.2453	4.42647
3MMV	A	0.0156466	3.58334
3MN5	A	-3.42453	7.11722
3MN6	A	4.12854	3.34291
3MN7	A	4.46484	8.1494
3MN9	A	2.38754	7.2217
3SJH	A	-4.6334	4.69953
3TPQ	B	11.4017	-1.39567
3TPQ	C	12.5408	-2.78184
3TPQ	D	5.43558	8.85302
3TU5	A	2.46623	-15.4782
3U4L	A	-6.28264	14.828
3U8X	A	5.4408	4.44242
3U9D	A	2.57714	7.11632
3U9Z	A	6.76434	-5.50453
3UB5	A	-4.04975	44.4749
3UE5	A	6.9101	1.63807
3W3D	A	4.56302	5.35465
4B1U	B	-0.435723	10.3154
4B1V	A	-4.43783	7.19951
4B1V	B	-6.84217	9.08739
4B1W	B	-5.20638	8.48801
4B1X	B	1.94464	8.14379
4B1Y	B	-0.233355	13.8131
4B1Z	B	5.72854	3.89896
4B1Z	C	6.42473	5.17463
4B1Z	D	7.5117	5.03051
4B1Z	E	9.38446	7.15474
4B1Z	F	10.0428	7.22035
4CBU	A	-2.01017	-5.56981
4CBW	A	1.10715	-8.73693
4CBX	A	0.43551	-10.3544
4CI6	A	3.28427	-11.075
4EAH	G	15.6273	-1.80526
4EFH	A	7.00152	7.07502
4GY2	B	0.412793	-4.19767
4H03	B	-1.28065	-4.94403
4H0T	B	-1.85451	-4.28203
4H0V	B	-1.32865	-4.45635
4H0X	B	-1.72903	-4.36273
4H0Y	B	-1.64805	-4.55227
4JHD	A	14.2213	15.6157
4JHD	B	7.07771	17.6859
4JHD	D	12.1317	16.3168
4JHD	E	8.70694	18.2667
4K41	A	3.62488	-1.02354
4K42	A	7.09284	-2.54306
4K43	A	3.04731	-3.54706
4K43	B	6.31746	-4.85144
4M63	C	1.77355	5.55202
4M63	D	1.4193	-4.00398
4PKG	A	-0.981396	-11.5421
4PKH	A	2.88158	-7.38075
4PKH	D	5.13394	-7.02619
4PKH	F	-2.62239	-10.4858
4PKH	I	6.19166	-8.26032
4PKI	A	1.33336	-13.4927
4PL8	A	2.95457	0.401674
4PL8	B	8.4919	-5.50707
4RWT	A	-4.29718	25.8531
4WYB	E	11.8269	3.9249
4WYB	I	13.0937	3.53098
4Z94	A	-10.5918	3.27894
5ADX	H	-36.0585	-5.34052
5CE3	A	1.99769	-9.93475
5I9E	B	18.2407	-4.92352
5I9E	D	15.6051	-2.70075
5JLF	A	-33.9097	-5.9224
5JLH	A	-35.7842	-6.5649
5MVV	A	-4.34737	-3.25084
5OGW	A	-36.6682	-6.17775
5ONV	C	-32.7807	-4.38623
5OOC	C	-35.2066	-7.44728
5OOD	C	-36.4148	-9.58599
5OOE	C	-33.6902	-7.06573
5OOF	C	-31.2785	-10.4297
5UBO	A	3.38058	-6.67232
5WFN	A	-4.73155	26.2536
5YU8	C	22.663	-32.1294
6AV9	A	-35.9833	-3.62773
6AVB	A	-34.8922	-3.36909
6C1D	C	-37.8345	-2.09841
6C1G	C	-36.5333	-3.068
6C1H	C	-37.7098	-0.228397
6FHL	C	-35.4458	-4.59945
6I4D	A	-3.90566	-3.25268
6I4E	A	2.82433	-3.84336
6I4F	A	-1.56333	-6.42932
6I4G	A	-0.1342	-4.19392
6I4H	A	-3.64902	-5.55112
6I4I	A	-3.41802	-3.03072
6I4J	A	-0.773355	-3.66845
6I4K	A	-4.0453	-6.32959
6I4L	A	-3.12439	-4.46396
6I4M	A	9.01323	-19.2412

## Sheet: Sheet1
		test			test
		4CBU	A		4CBU
		4B1Y	B		4B1Y
		5MVV	A		5MVV
		2FXU	A		2FXU
		4K41	A		4K41
		2V52	B		2V52
		1WUA	A		1WUA
		2Q0U	A		2Q0U
		1QZ5	A		1QZ5
		2PBD	A		2PBD
		3MN5	A		3MN5
		3CIP	A		3CIP
		1S22	A		1S22
		1J6Z	A		1J6Z
		2ASM	A		2ASM
		1QZ6	A		1QZ6
		2ASP	A		2ASP
		3CI5	A		3CI5
		2Q0R	A		2Q0R
		2ASO	A		2ASO
		3SJH	A		3SJH
		4PKG	A		4PKG
		2PAV	A		2PAV
		4B1X	B		4B1X
		2HF3	A		2HF3
		2A42	A		2A42
		2HF4	A		2HF4
		2GWJ	A		2GWJ
		3W3D	A		3W3D
		1NM1	A		1NM1
		4H03	B		4H03
		1NWK	A		1NWK
		1T44	A		1T44
		1NLV	A		1NLV
		1D4X	A		1D4X
		1YAG	A		1YAG
		4B1W	B		4B1W
		1NMD	A		1NMD
		2A3Z	A		2A3Z
		1C0G	A		1C0G
		3U9Z	A		3U9Z
		3MN9	A		3MN9
		3EKS	A		3EKS
		4B1U	B		4B1U
		4H0Y	B		4H0Y
		1YVN	A		1YVN
		2FF3	B		2FF3
		2FF6	A		2FF6
		4H0V	B		4H0V
		3CHW	A		3CHW
		1RDW	X		1RDW
		1ESV	A		1ESV
		4PKI	A		4PKI
		1EQY	A		1EQY
		1KXP	A		1KXP
		4CBX	A		4CBX
		1DEJ	A		1DEJ
		5UBO	A		5UBO
		3A5O	C		3A5O
		3MN7	A		3MN7
		4H0T	B		4H0T
		4EFH	A		4EFH
		3UB5	A		3UB5
		3A5M	C		3A5M
		1C0F	A		1C0F
		3A5N	C		3A5N
		4Z94	A		4Z94
		3A5L	C		3A5L
		2Q36	A		2Q36
		2A41	A		2A41
		1MA9	B		1MA9
		4H0X	B		4H0X
		3EKU	A		3EKU
		2BTF	A		2BTF
		4CI6	A		4CI6
		4CBW	A		4CBW
		1SQK	A		1SQK
		3DAW	A		3DAW
		2D1K	A		2D1K
		1P8Z	A		1P8Z
		1HLU	A		1HLU
		1LOT	B		1LOT
		3EL2	A		3EL2
		2Q97	A		2Q97
		3U4L	A		3U4L
		4GY2	B		4GY2
		3TU5	A		3TU5
		3HBT	A		3HBT
		3UE5	A		3UE5
		1ATN	A		1ATN
		3M1F	A		3M1F
		3BUZ	B		3BUZ
		1H1V	A		1H1V
		3MMV	A		3MMV
		1RGI	A		1RGI
		3CJB	A		3CJB
		3CJC	A		3CJC
		1Y64	A		1Y64
		5ADX	H		5ADX
		2ZWH	A		2ZWH
		4B1V	A		4B1V
		4B1V	B		2A40
		2A40	A		2HMP
		2A40	D		2GWK
		2HMP	A		4PL8
		2HMP	B		3M6G
		2GWK	A		1YXQ
		2GWK	B		3U8X
		4PL8	A		1MDU
		4PL8	B		2V51
		3M6G	A		2VYP
		3M6G	B		3U9D
		1YXQ	A		5CE3
		1YXQ	B		4JHD
		3U8X	A		1RFQ
		1MDU	B		3FFK
		1MDU	E		5I9E
		2V51	B		5WFN
		2V51	D		4K43
		2VYP	A		1IJJ
		3U9D	A		1LCU
		5CE3	A		4RWT
		4JHD	A		2VCP
		4JHD	D		3MN6
		4JHD	B		4M63
		4JHD	E		6AV9
		1RFQ	A		6AVB
		1RFQ	B		4PKH
		3FFK	B		2OAN
		3FFK	E		4K42
		5I9E	B		4EAH
		5I9E	D		3TPQ
		5WFN	A		6C1D
		4K43	A		6C1G
		4K43	B		6C1H
		1IJJ	A		5OGW
		1IJJ	B		5JLF
		1LCU	A		5JLH
		1LCU	B		4B1Z
		4RWT	A		4WYB
		2VCP	A		5YU8
		2VCP	B		5OOF
		3MN6	A		5OOE
		4M63	C		5OOC
		4M63	D		5ONV
		6AV9	A		6FHL
		6AVB	A		5OOD
		4PKH	A		1adp
		4PKH	D		1mix
		4PKH	F		2adp
		4PKH	I		Fadp
		2OAN	A		Fala
		2OAN	B		Falb
		2OAN	C		Gatp
		2OAN	D		Gmix
		4K42	A		Qatp
		4EAH	G		Wmix
		3TPQ	B		Fatp
		3TPQ	C		Fmix
		3TPQ	D
		6C1D	C
		6C1G	C
		6C1H	C
		5OGW	A
		5JLF	A
		5JLH	A
		4B1Z	B
		4B1Z	C
		4B1Z	D
		4B1Z	E
		4B1Z	F
		4WYB	E
		4WYB	I
		5YU8	C
		5OOF	C
		5OOE	C
		5OOC	C
		5ONV	C
		6FHL	C
		5OOD	C
		1adp
		1mix
		2adp
		Fadp
		Fala
		Falb
		Gatp
		Gmix
		Qatp
		Wmix
		Fatp
		Fmix
