# Supplementary material for: Atomic view into Plasmodium actin polymerization, ATP hydrolysis, and fragmentation
Source: PLoS Biol. 2019 Jun 14;17(6):e3000315. doi: 10.1371/journal.pbio.3000315 (PMC6599135; doi:10.1371/journal.pbio.3000315)
Supplement: S8 Data — (XLSX) [file pbio.3000315.s027.xlsx]

## Sheet: B-factor plot
Aligned residue no.	4	5	6	7	8	9	10	11	12	13	14	15	16	17	18	19	20	21	22	23	24	25	26	27	28	29	30	31	32	33	34	35	36	37	38	39	40	41	42	51	52	53	54	55	56	57	58	59	60
PfActI (Ca-ATP)	43.78	36.16	23.56	12	8.03	7.66	6.66	6.83	7.31	11.51	9.74	9.72	10.23	10.74	8.34	7.69	7.97	8.04	8.98	8.23	11.38	10.49	11.71	11.11	9.37	13.33	11.04	11	10.5	12.07	11.26	12.88	18.57	26.21	30.04	38.72	48.05	57.82	61.44	45.76	48.09	37.43	27.19	18.7	22.93	33.9	37.51	34.76	38.05
PfActI (Mg-ATP/ADP)		30.8	23.12	14.75	9.85	8.69	7.86	8.12	8.16	11.4	11.61	11.64	10.75	11.66	9.78	9.01	8.17	9.06	9.28	9.98	12.16	12.55	12.11	11.13	10.02	13.21	11.77	10.95	11.83	13.19	11.27	14.39	18.27	25.21	31.48	39.93				46.78	50.35	40.41	29.95	18.52	20.01	26.79	30.23	30.13	34.7
PfActI (Mg-ADP)		40.26	30.37	18.08	12.19	11.01	10.14	10.73	11.28	13.96	13.93	15.08	16.46	15.51	13.2	11.72	11.78	11.88	11.91	12.95	15.81	16.55	16.95	16.5	14.69	18.83	16.19	16.3	16.7	19.23	19.47	25.24	31.45	40.8	48.49	54.03					63.12	54.19	42.47	30.26	34.38	43.96	45.85	52.87	63.05
PbActII (Ca-ATP)			69.86	53.07	35.93	28.47	25.55	19.79	20.17	26	19.67	17.69	24.4	25.52	23.69	17.97	19.64	20.91	30.63	27.73	31.59	35.69	42.79	30.99	30.97	27.8	31.17	27.22	32.53	30.07	24.49	31.67	40.02	47.24	67.71	72.58				104.7	108.77	91.35	84.11	56.93	58.53	73.16	88.58	74.59	81.56
PbActII (Mg-ADP)				46.52	27.32	21.52	16.37	17.55	16.99	24.86	18.29	20.03	18.24	18.1	16.85	17.2	19.42	19.27	22.39	20.6	25.28	27.26	26.97	22.91	21.91	25.37	25.9	22.79	23.5	26.33	23.65	30.05	35.91	43.77	63.53	74.37						73.4	45.15	37.04	39.93	50.65	56.26	56.01	66.16
[truncated: 316 more columns]
